# Supplementary material for: Camostat mesilate inhibits pro-inflammatory cytokine secretion and improves cell viability by regulating MFGE8 and HMGN1 in lipopolysaccharide-stimulated DF-1 chicken embryo fibroblasts
Source: PeerJ. 2021 Aug 26;9:e12053. doi: 10.7717/peerj.12053 (PMC8403478; doi:10.7717/peerj.12053)
Supplement: Supplemental Information 4 [file peerj-09-12053-s004.xlsx]

## Sheet: Supplementary Table 1
The sense sequences of siRNAs.
siRNA name	siRNA sense sequences (5'-3')
si-MFGE8#1	GCUGCGAGAUGAAUGUGUAUU
si-MFGE8#2	GGGUAUUGUUGACAGUAUUAA
si-HMGN1#1	AACAGACUGAAGAGACAAACC
si-HMGN1#2	CAGACGUCGGAAUUUGUAAUA

## Sheet: Supplementary Table 2
The information of proteins corresponding to the heat map of Supplementary Fig. 1.
The corresponding information of heat map. The data were presented as the protein abundance after normalization.
Accession	Name	D_1	D_2	D_3	DL_1	DL_2	DL_3	DLE_1	DLE_2	DLE_3
F1N8D4	Uncharacterized protein OS=Gallus gallus OX=9031 GN=FLNB PE=4 SV=4	-1.4297	-1.30844	-0.489416	0.77569	1.09386	0.148793	0.561531	-0.849829	0.465272
F1P3R3	Uncharacterized protein OS=Gallus gallus OX=9031 GN=MAP1A PE=4 SV=4	-0.459628	-0.34095	-0.323001	0.846952	0.733001	0.84838	-0.518129	-0.426198	-0.689469
Q90740	Alpha-tropomyosin OS=Gallus gallus OX=9031 PE=3 SV=1	-0.117552	-0.394814	-0.135715	0.627793	1.02278	0.530587	-0.59394	-0.397927	-0.776795
A0A1D5NW88	Microtubule-associated protein OS=Gallus gallus OX=9031 GN=MAP4 PE=4 SV=2	-0.54435	-0.270997	-0.128193	0.817067	0.74664	0.804009	-0.574099	-0.419293	-0.708622
A0A1D5PDE6	Myristoylated alanine-rich C-kinase substrate OS=Gallus gallus OX=9031 GN=MARCKS PE=4 SV=1	-0.478662	-0.670731	-0.895297	1.16298	0.493478	0.918405	-0.519436	-0.45635	-0.115852
Q98906	Microtubule-associated protein (Fragment) OS=Gallus gallus OX=9031 GN=MAP4 PE=2 SV=1	-0.320116	-0.434425	0.0219038	0.987723	0.648439	0.634803	-0.643122	-0.51315	-0.598445
A0A3Q2UHE4	SH3 domain-containing protein OS=Gallus gallus OX=9031 GN=CTTN PE=4 SV=1	-0.710689	-0.927398	-0.4482	0.924411	0.859618	0.772171	-0.441237	-0.05439	-0.57069
F1NU55	SH3 domain-containing protein OS=Gallus gallus OX=9031 GN=CTTN PE=4 SV=3	-0.738503	-0.411464	-0.211218	0.829067	0.837761	0.766402	-0.457014	-0.263756	-0.762443
P23614	Brain acid soluble protein 1 homolog OS=Gallus gallus OX=9031 GN=BASP1 PE=2 SV=4	-0.860349	-0.789257	-1.16381	1.12044	0.596004	0.96745	-0.253075	-0.367739	-0.0468442
Q702H4	FYVE and coiled-coil OS=Gallus gallus OX=9031 GN=FCYO1 PE=4 SV=1	-0.728271	-1.46565	0.345613	0.335466	1.28472	0.0695335	0.156383	0.490163	-1.09177
B6V3I0	CAST OS=Gallus gallus OX=9031 GN=CAST PE=2 SV=1	-0.000231955	-0.0806579	0.496318	1.07943	-0.539592	1.03864	-1.12302	-0.141633	-0.426239
A0A1D5PL09	Uncharacterized protein OS=Gallus gallus OX=9031 GN=CAST PE=4 SV=1	-0.285412	-0.230141	-0.270978	0.971023	0.633833	0.709179	-0.640547	-0.517448	-0.610914
A0A3Q2UIH4	Zyxin OS=Gallus gallus OX=9031 GN=ZYX PE=4 SV=1	-1.09568	-0.589062	-0.830183	1.03912	0.77471	0.812981	-0.330657	-0.0175232	-0.508838
Q98953	Protein S100-A6 OS=Gallus gallus OX=9031 GN=S100A6 PE=3 SV=1	-0.999712	-1.19539	-1.2838	1.04672	0.880693	0.666338	-0.359661	0.301674	-0.0677053
Q9YH06	High mobility group protein B1 OS=Gallus gallus OX=9031 GN=HMGB1 PE=1 SV=1	-0.671775	-0.502591	-0.361125	0.849376	0.932645	0.665639	-0.574005	-0.171923	-0.637394
A3RKL2	Nonhistone chromosomal protein HMG-14A OS=Gallus gallus OX=9031 GN=HMGN5 PE=2 SV=1	-0.132568	-0.106749	-0.0893625	0.973527	0.480184	0.72221	-0.679208	-0.674775	-0.588235
A0A1D5PS70	PP28 domain-containing protein OS=Gallus gallus OX=9031 GN=PDAP1 PE=4 SV=2	-0.344992	-0.1446	-0.415415	0.738256	0.885082	0.633879	-0.171813	-0.815756	-0.703922
E1BRC1	Uncharacterized protein OS=Gallus gallus OX=9031 GN=CD99 PE=4 SV=2	-0.778202	-0.598791	-1.06104	1.03946	0.591637	1.0478	-0.29991	-0.419432	-0.207548
A0A1L1RQ04	Stathmin OS=Gallus gallus OX=9031 GN=STMN1 PE=3 SV=2	-0.354478	-0.637542	-0.228554	0.796352	0.951823	0.607491	-0.355942	-0.448529	-0.724739
A0A1L1RUW4	Uncharacterized protein OS=Gallus gallus OX=9031 GN=JPT1 PE=4 SV=2	-0.671903	-0.55303	-0.435595	0.900109	0.702388	0.9573	-0.373732	-0.378672	-0.614128
E1BUR1	CRIB domain-containing protein OS=Gallus gallus OX=9031 GN=CDC42EP4 PE=4 SV=1	-0.884065	-0.997837	-0.81789	1.05476	0.924669	0.613542	-0.294153	-0.062768	-0.34839
Q0GFE9	Thymosin beta OS=Gallus gallus OX=9031 GN=TMSB15B PE=2 SV=1	-1.35438	-1.20127	-1.61765	1.25017	0.403322	0.897055	0.0300732	0.0613292	0.360917
E1BXI3	Uncharacterized protein OS=Gallus gallus OX=9031 GN=PDCD5 PE=4 SV=1	-0.400172	0.130494	-0.0705013	1.07849	0.38293	0.670935	-0.596487	-0.575699	-0.738111
A0A1D5PNC6	40S ribosomal protein S12 OS=Gallus gallus OX=9031 GN=RPS12 PE=3 SV=2	-1.06729	-0.780953	-0.941188	0.82247	0.847785	1.03992	-0.252454	-0.0411043	-0.417936
R4GF71	Thymosin beta OS=Gallus gallus OX=9031 GN=TMSB4X PE=3 SV=3	-1.19483	-1.11187	-1.04393	0.768442	1.17424	0.583707	-0.164583	0.313132	-0.338245
A0A0A0MQ46	High mobility group protein B3 OS=Gallus gallus OX=9031 GN=HMGB3 PE=4 SV=2	-0.575987	-0.610788	0.0405972	0.810971	0.935372	0.545942	-0.617939	-0.126516	-0.755127
Q5ZLP5	SAP domain-containing protein OS=Gallus gallus OX=9031 GN=SARNP PE=2 SV=1	-0.371244	-0.252541	-0.0717475	0.819999	0.731642	0.74129	-0.686607	-0.431769	-0.68423
Q5F457	WW domain-binding protein 4 OS=Gallus gallus OX=9031 GN=WBP4 PE=2 SV=1	-0.241785	-0.317963	-0.376346	0.79455	0.74113	0.822904	-0.34226	-0.643581	-0.730037
A0A452J861	H15 domain-containing protein OS=Gallus gallus OX=9031 GN=HIST1H101 PE=3 SV=1	-0.988035	-0.508063	-0.0195702	0.641032	1.04969	0.644784	-0.496959	0.0145365	-0.801847
F1NMQ3	Uncharacterized protein OS=Gallus gallus OX=9031 GN=PCNP PE=4 SV=1	-1.05626	-0.928388	0.688634	0.670991	0.988071	0.498955	-0.3848	-0.187564	-0.665482
E1BQK7	Tudor domain-containing protein OS=Gallus gallus OX=9031 GN=SMNDC1 PE=4 SV=3	-0.0690332	-0.356048	-0.403002	1.03627	0.388491	0.904385	-0.733822	-0.364151	-0.602319
A0A1D5PWG1	Uncharacterized protein OS=Gallus gallus OX=9031 GN=EWSR1 PE=4 SV=3	0.0965328	-0.41753	-0.378419	0.973323	0.712895	0.538134	-0.679844	-0.447525	-0.630906
Q76MF7	JC7 OS=Gallus gallus OX=9031 GN=JC7 PE=2 SV=1	-0.857845	-0.907827	-0.730185	0.843095	1.14843	0.491087	-0.406206	0.124899	-0.481283
F1P0C0	Uncharacterized protein OS=Gallus gallus OX=9031 GN=HMGN1 PE=4 SV=2	-0.648474	-0.664012	-1.41588	1.08479	0.392496	1.19287	-0.234301	-0.34019	-0.109113
A0A1D5NVD4	Uncharacterized protein OS=Gallus gallus OX=9031 GN=SRSF7 PE=4 SV=1	-0.544127	-0.627509	-0.504057	0.804181	1.01764	0.594649	-0.517568	-0.00585727	-0.742932
Q5ZHP4	Uncharacterized protein OS=Gallus gallus OX=9031 GN=TPD52 PE=2 SV=1	-0.869666	-0.730903	0.327393	0.52351	1.14766	0.391078	-0.220426	0.0698364	-1.06389
Q5ZJJ9	Osteoclast-stimulating factor 1 OS=Gallus gallus OX=9031 GN=OSTF1 PE=2 SV=1	-1.27976	-0.914869	-0.214974	0.207026	0.927428	1.37637	-0.214411	0.110985	-0.596501
A0A1L1RY74	Mago-bind domain-containing protein OS=Gallus gallus OX=9031 GN=PYM1 PE=4 SV=2	-0.575242	-0.23108	0.211193	0.829021	0.71693	0.688352	-0.64447	-0.499206	-0.673001
A0A3Q2U825	Uncharacterized protein OS=Gallus gallus OX=9031 GN=RPS28 PE=3 SV=1	-1.14083	-1.00626	-0.945767	0.761214	0.904481	1.05796	-0.169462	-0.244628	-0.0828838
E1BRV6	Uncharacterized protein OS=Gallus gallus OX=9031 GN=SLC1A4 PE=4 SV=3	-1.42454	-1.2113	-0.88545	1.17078	0.557317	0.869725	-0.401513	0.349869	0.0184943
Q5ZMC0	Endothelial differentiation-related factor 1 homolog OS=Gallus gallus OX=9031 GN=EDF1 PE=2 SV=1	-0.71983	-0.511397	-0.661815	0.914774	0.792078	0.887606	-0.475143	-0.292106	-0.484144
Q5ZKS0	Uncharacterized protein OS=Gallus gallus OX=9031 GN=MARCKSL1 PE=2 SV=1	-0.291149	-0.216357	-1.06743	1.20566	-0.139558	1.23787	-0.273804	-0.773521	-0.0587963
Q5ZLX5	Zinc finger Ran-binding domain-containing protein 2 OS=Gallus gallus OX=9031 GN=ZRANB2 PE=2 SV=1	-0.503298	-0.814439	-0.519784	0.419278	1.16054	0.849895	-0.177148	-0.759568	-0.203523
P02314	Non-histone chromosomal protein HMG-17 OS=Gallus gallus OX=9031 GN=HMGN2 PE=1 SV=3	-1.22518	-1.07466	-0.881061	0.781892	1.07153	0.744859	-0.147317	0.198818	-0.408621
Q5ZHR7	Clathrin light chain OS=Gallus gallus OX=9031 GN=CLTA PE=2 SV=1	-0.586856	-0.859727	-0.422426	0.371965	1.46697	0.283275	-0.19234	0.114209	-0.817161
A0A1D5PBD2	Uncharacterized protein OS=Gallus gallus OX=9031 GN=ATPIF1 PE=4 SV=3	-0.336622	-0.402496	-0.17992	1.83259	0.0361952	-0.150363	-0.406247	-0.454061	-0.286834
F1NCN0	Transcription factor AP-1 OS=Gallus gallus OX=9031 GN=JUN PE=3 SV=2	-1.12177	-1.11237	-0.889974	0.774088	0.911721	1.01133	-2.18474e-05	-0.173606	-0.286535
E1BXY8	zf-Tim10_DDP domain-containing protein OS=Gallus gallus OX=9031 GN=TIMM10 PE=4 SV=1	-0.424972	-0.821071	-0.487589	0.594054	0.76406	1.12743	-0.172317	-0.0720988	-0.969439
A0A3Q2UK66	Uncharacterized protein OS=Gallus gallus OX=9031 GN=LOC107051531 PE=4 SV=1	-0.216868	-0.14874	-0.178928	0.488242	1.06374	0.545616	-0.751519	-0.11997	-0.887297
A0A1D5PRI6	Ubiquitin-like domain-containing protein OS=Gallus gallus OX=9031 GN=NEDD8 PE=4 SV=2	-1.47846	-1.44895	-0.746272	0.398959	1.40596	0.424248	0.141408	0.489657	-0.302001
A0A1D5P3K7	Small ubiquitin-related modifier OS=Gallus gallus OX=9031 GN=SUMO3 PE=3 SV=1	-1.41844	-1.18808	-0.522659	0.795296	0.96444	0.710758	0.131426	0.284218	-0.679322
A0A1D5P668	Uncharacterized protein OS=Gallus gallus OX=9031 GN=TRNT1 PE=3 SV=1	-1.18811	-0.858398	-0.993844	-0.753662	0.67555	2.07912	0.346595	0.165516	-0.147039
Q5ZHQ1	Small ubiquitin-related modifier 3 OS=Gallus gallus OX=9031 GN=SUMO3 PE=3 SV=1	-0.61687	-0.898316	-0.358672	0.953049	0.615944	0.940045	-0.144812	-0.142045	-0.865906
F1NAU3	SMAP domain-containing protein OS=Gallus gallus OX=9031 GN=C5H11orf58 PE=4 SV=1	0.023355	0.0364284	-0.30862	0.574913	-0.0548372	1.59465	-0.810578	-0.437547	-0.521763
F1NWM9	Uncharacterized protein OS=Gallus gallus OX=9031 GN=LSM14B PE=4 SV=3	-0.918229	-0.58682	-0.514508	1.53636	0.426012	0.15279	0.301978	-0.363164	-0.736291
A0A3Q2UFM7	SUZ domain-containing protein 1 OS=Gallus gallus OX=9031 GN=SZRD1 PE=4 SV=1	-0.647172	-0.700145	-0.205735	0.330959	1.39953	0.403736	-0.223108	-0.00385617	-0.88824
A0A3Q2UJG0	Uncharacterized protein OS=Gallus gallus OX=9031 GN=EHBP1 PE=4 SV=1	-0.452844	-0.489547	0.0879606	-0.691198	0.792784	1.77786	-0.121768	-0.637723	-0.343381
R4GIP3	AXH domain-containing protein OS=Gallus gallus OX=9031 GN=ATXN1L PE=4 SV=1	-1.55928	-1.18326	-0.654323	0.717297	1.05651	0.635295	0.419812	0.116596	-0.581763
R4GMF1	Uncharacterized protein OS=Gallus gallus OX=9031 GN=TSC22D3 PE=4 SV=1	0.497004	-2.51492	-0.378229	0.0964878	0.85986	0.920453	0.0886716	-0.157807	0.0325123
Q5F327	Uncharacterized protein OS=Gallus gallus OX=9031 GN=PPP1R2 PE=2 SV=1	-1.85899	0.417946	-0.867229	0.527127	1.13661	0.249646	-0.657439	0.736491	-0.468723
Q5ZI52	Death associated protein 1 OS=Gallus gallus OX=9031 GN=DAP PE=2 SV=1	-1.00905	-0.904653	-0.972009	1.24671	0.605465	0.790027	-0.262336	-0.0486946	-0.277882
A0A1D5PM63	Transcriptional coactivator YAP1 OS=Gallus gallus OX=9031 GN=YAP1 PE=4 SV=2	-0.098271	-1.35267	-0.647441	1.03602	0.568332	0.895027	-0.473983	-0.0274265	-0.438972
A0A142EGP7	Large neutral amino acids transporter small subunit 1 OS=Gallus gallus OX=9031 GN=SLC7A5 PE=2 SV=1	-0.223736	-1.03675	-0.765894	0.559288	0.384257	1.55993	-0.160416	-0.821624	0.062075
F1N8U1	Uncharacterized protein OS=Gallus gallus OX=9031 GN=MRPS36 PE=4 SV=3	-0.986078	-1.21929	-0.912881	1.12959	0.918965	0.517454	-0.248961	-0.031767	-0.099317
Q9DGN8	Actin-associated protein palladin (Fragment) OS=Gallus gallus OX=9031 PE=4 SV=1	-1.21486	-0.842482	-1.60736	0.870935	-0.183773	1.78071	0.0886207	-0.0718816	0.304255
F1NZD2	Coiled-coil domain-containing protein 174 OS=Gallus gallus OX=9031 GN=CCDC174 PE=4 SV=2	-0.343178	-1.15342	-0.577172	0.196578	0.947462	1.32039	0.0703861	-0.462238	-0.529751
A0A1L1RJR6	Uncharacterized protein OS=Gallus gallus OX=9031 GN=METTL3 PE=3 SV=2	-1.30905	-1.08627	-0.419331	0.510002	0.834181	0.906976	0.866619	-0.590743	-0.55033
E1C115	Uncharacterized protein OS=Gallus gallus OX=9031 GN=EIF4EBP1 PE=4 SV=1	-0.00927018	-0.171659	-0.276544	1.15443	0.564101	0.367266	-0.806495	-0.369443	-0.631412
E1C259	Uncharacterized protein OS=Gallus gallus OX=9031 GN=ZC3H6 PE=4 SV=2	-0.520995	-0.904264	-1.88288	0.824836	0.601081	1.14046	-0.371067	0.519038	-0.311488
R4GLB5	Uncharacterized protein OS=Gallus gallus OX=9031 GN=CETN1 PE=4 SV=1	-1.26904	-1.75526	0.537025	0.898738	0.613712	0.666352	-0.538081	0.458901	-0.213473
E1C5Y5	EH domain-containing protein OS=Gallus gallus OX=9031 GN=SYNRG PE=4 SV=3	-0.557351	-0.444201	-0.868441	-0.260684	1.82635	0.0569009	0.309267	-0.344562	-0.451992
E1C6C4	Uncharacterized protein OS=Gallus gallus OX=9031 GN=DPY30 PE=4 SV=1	-1.26339	-1.27442	-0.21333	0.200418	1.44918	0.243118	-0.0210237	0.787916	-0.765832
A0A3Q2UG65	PWWP domain-containing protein OS=Gallus gallus OX=9031 GN=HDGFL3 PE=4 SV=1	0.13442	0.160317	-0.208511	0.478037	0.783849	0.753083	-0.843714	-0.721936	-0.52307
F1NV16	Uncharacterized protein OS=Gallus gallus OX=9031 GN=TSSC4 PE=4 SV=1	-0.777041	-0.981285	-2.3525	-0.0646727	0.374648	1.89138	0.450667	0.350988	0.0736468
A0A1D5PDV7	Uncharacterized protein OS=Gallus gallus OX=9031 PE=4 SV=1	-0.728762	-0.325276	-1.75621	-0.080177	1.67817	-0.236966	-0.751695	0.265004	0.975812
Q5F454	Uncharacterized protein OS=Gallus gallus OX=9031 GN=NRK PE=2 SV=1	-1.18711	-1.26618	-0.091708	-0.139213	1.68247	-0.0546766	0.421167	0.520378	-0.7485
Q5ZKJ8	Uncharacterized protein OS=Gallus gallus OX=9031 GN=RCJMB04_10e24 PE=2 SV=1	-0.163314	-1.06983	-0.912545	0.762242	0.23879	0.965763	1.06722	-0.53425	-0.981345
A0A1L1RJT5	40S ribosomal protein S30 OS=Gallus gallus OX=9031 GN=FAU PE=3 SV=1	-0.81498	-1.47217	-0.74493	-0.0248774	1.67138	-0.0549932	0.0818129	0.926229	-0.552217
Q6W8X3	High mobility group A1b OS=Gallus gallus OX=9031 GN=HMGA1 PE=2 SV=1	-0.250467	-0.123636	-0.496284	1.04571	0.413657	0.879595	-0.559141	-0.432813	-0.722659
E1C0W2	CS domain-containing protein OS=Gallus gallus OX=9031 GN=SHQ1 PE=4 SV=4	-2.03868	0.211033	-1.45884	1.38289	0.206887	0.265901	-0.114968	-0.424993	0.938839
Q5F3Y8	RING-type domain-containing protein OS=Gallus gallus OX=9031 GN=RCJMB04_4d1 PE=2 SV=1	-0.706519	-0.898338	0.124989	-0.359599	1.3459	1.08539	-0.338538	-0.149393	-0.468686
A0A1D5PX55	Uncharacterized protein OS=Gallus gallus OX=9031 GN=SDHAF4 PE=4 SV=1	-1.17686	-1.06501	-0.233597	0.0262448	1.46691	0.533696	-0.0771026	0.557956	-0.785195
E1BSL3	SAP domain-containing protein OS=Gallus gallus OX=9031 GN=MKL1 PE=4 SV=3	-0.0150374	-0.970687	0.885012	0.678523	1.02745	-0.359822	-0.652393	0.300451	-1.00327
Q5ZIF8	Alpha-endosulfine OS=Gallus gallus OX=9031 GN=ENSA PE=3 SV=1	-0.500762	-0.280615	-0.23507	0.834682	0.728023	0.827025	-0.716331	-0.303557	-0.639744
F1N8H5	Uncharacterized protein OS=Gallus gallus OX=9031 GN=SH3D19 PE=4 SV=5	-0.373912	-0.24432	-0.192228	1.07851	0.706338	0.259267	-0.340297	-0.0372618	-1.18555
F1NTZ8	Uncharacterized protein OS=Gallus gallus OX=9031 GN=HECW2 PE=4 SV=2	-0.639609	-0.31246	-1.4776	0.671884	0.250022	1.65141	-0.291084	-0.53012	0.0899422
E1C810	Ribosomal protein L37 OS=Gallus gallus OX=9031 GN=RPL37 PE=3 SV=1	0.185147	-0.545589	-0.416757	1.11968	0.545837	0.523415	-0.782275	-0.619798	-0.239204
E1C3S2	Uncharacterized protein OS=Gallus gallus OX=9031 GN=TAB2 PE=4 SV=1	-1.49569	-1.00423	-0.29837	1.03262	0.853863	0.647354	-0.345413	0.0779326	-0.274416
A0A3Q2U8L4	Uncharacterized protein OS=Gallus gallus OX=9031 GN=RAB37 PE=4 SV=1	-0.00908977	0.704873	-0.680922	0.819072	0.611864	0.457264	-0.778002	-0.402111	-0.81121
A0A3Q3B2P0	BZIP domain-containing protein OS=Gallus gallus OX=9031 GN=ATF3 PE=4 SV=1	-0.664807	-1.13229	-0.127594	-0.0821523	0.80006	1.53877	0.302079	-0.260439	-0.813782
A1IIE6	General transcription facter IIA subunit 1 variant 1 OS=Gallus gallus OX=9031 GN=GTF2A1 PE=2 SV=1	-0.200011	-0.873089	-0.636477	0.460118	1.25026	0.668021	-0.338337	-0.448418	-0.415696
A0A1D5PN58	Uncharacterized protein OS=Gallus gallus OX=9031 GN=KIN PE=4 SV=2	-1.14654	-0.707472	-0.946239	2.1145	-0.319842	-0.353945	0.269036	0.184368	-0.00561174
A0A3Q2TYI6	2Fe-2S ferredoxin-type domain-containing protein OS=Gallus gallus OX=9031 GN=LOC107050992 PE=4 SV=1	-0.460072	-1.2232	-0.234287	1.08831	0.887817	0.121272	-0.652749	0.532194	-0.648126
A0A1D5P1A7	UBX domain-containing protein 2B OS=Gallus gallus OX=9031 GN=UBXN2B PE=4 SV=2	-0.401854	0.118876	-0.313234	1.81119	0.12059	-0.445101	-0.62947	-0.182371	-0.392021
A0A1D5PRJ0	TPR_REGION domain-containing protein OS=Gallus gallus OX=9031 GN=TTC32 PE=4 SV=2	-1.53077	-0.501608	-0.498546	1.26217	0.88196	-0.0120265	0.0402106	0.229813	-0.75078
A0A1D5PBN1	Link domain-containing protein OS=Gallus gallus OX=9031 GN=CD44 PE=4 SV=1	-1.26743	-1.39205	-1.03782	0.511419	0.940988	1.0686	0.17018	0.519331	-0.541167
E1BZ03	Adenylyl cyclase-associated protein OS=Gallus gallus OX=9031 GN=CAP2 PE=3 SV=1	-1.39777	-1.81245	-2.47202	0.412071	0.249134	0.711551	0.480125	0.566994	1.72066
F1NP03	Potassium channel subfamily K member OS=Gallus gallus OX=9031 GN=KCNK7 PE=3 SV=1	-1.35516	-0.401131	-0.0831747	0.0303778	-0.0890741	2.17132	-0.726827	0.0641013	0.174046
Q90595	Transcription factor MafF OS=Gallus gallus OX=9031 GN=MAFF PE=2 SV=1	-0.847476	-0.418494	-0.752468	0.936696	1.15005	0.201347	-0.169562	-0.0443154	-0.78184
F1NXV3	Uncharacterized protein OS=Gallus gallus OX=9031 GN=C20H20ORF24 PE=4 SV=2	0.437451	-1.02736	-1.82594	-0.136653	1.33305	0.63574	-0.624552	0.677016	-0.172976
A0A3Q2UDG6	Myelin basic protein OS=Gallus gallus OX=9031 GN=MBP PE=4 SV=1	-1.09308	-0.651969	-0.57707	0.761893	1.19867	0.529016	-0.265856	-0.294156	-0.35167
A4PBT0	Metallothionein OS=Gallus gallus OX=9031 GN=MT1 PE=3 SV=1	-0.863681	-0.32131	-0.680375	0.422405	0.660895	1.20974	0.58109	-0.870479	-0.690916
A0A1D5PA68	Uncharacterized protein OS=Gallus gallus OX=9031 PE=4 SV=2	-0.970298	-1.05196	-1.25025	0.612965	0.889631	1.22464	-0.128258	0.0510405	-0.276173
F1NVZ6	Uncharacterized protein OS=Gallus gallus OX=9031 GN=WDR60 PE=4 SV=4	-0.974265	-0.618429	0.210207	0.382516	1.02877	0.9248	-0.783876	-0.0900494	-0.424899
A0A1D5NX87	RRM domain-containing protein OS=Gallus gallus OX=9031 GN=C2H6orf52 PE=4 SV=1	-1.23103	-1.10349	-1.11139	1.86678	0.0551619	-0.16462	0.64807	0.018469	-0.088005
A0A1D5P2E8	Uncharacterized protein OS=Gallus gallus OX=9031 GN=FER1L6 PE=4 SV=1	-0.782344	-1.13792	-0.407193	0.166952	0.34313	1.96635	-0.244877	0.120975	-0.462581
A0A1D5P2G3	Uncharacterized protein OS=Gallus gallus OX=9031 GN=CHKA PE=4 SV=2	-1.66345	-1.04066	-2.16033	1.02926	0.772609	0.443142	0.0677887	0.501666	0.591433
Q5ZIR5	High mobility group nucleosome-binding domain-containing protein 3 OS=Gallus gallus OX=9031 GN=HMGN3 PE=3 SV=1	-1.17811	-1.19742	-0.632139	0.524892	1.36225	0.412442	-0.147451	0.461158	-0.533985
O73816	High mobility group protein I-C OS=Gallus gallus OX=9031 GN=HMGI-C PE=2 SV=1	-0.651231	-0.793336	0.251629	0.837574	0.973497	0.446366	-0.414237	-0.399202	-0.630739
A0A3Q2UL78	Uncharacterized protein OS=Gallus gallus OX=9031 GN=ATRAID PE=4 SV=1	-1.32546	-1.65664	-1.5764	0.64225	1.23571	0.349365	0.277941	0.168667	0.506836
F1NVN3	Ovotransferrin OS=Gallus gallus OX=9031 GN=MELTF PE=3 SV=1	-1.78799	-0.884168	-1.37508	0.708674	0.904846	1.01351	-0.103697	0.109511	0.264
F1P565	CMP/dCMP-type deaminase domain-containing protein OS=Gallus gallus OX=9031 GN=ADAT2 PE=3 SV=4	-1.13146	-0.638604	-1.1467	-0.877316	0.977456	1.8282	0.346925	0.0386527	-0.105669
O12944	DNA repair and recombination protein RAD54-like (Fragment) OS=Gallus gallus OX=9031 GN=RAD54L PE=2 SV=1	-0.480944	-0.83166	-0.502313	0.981252	0.827343	0.710361	-0.416872	-0.537064	-0.284434
F1NRU7	Uncharacterized protein OS=Gallus gallus OX=9031 GN=CALML4 PE=4 SV=2	-0.248843	-1.31328	0.151528	-0.0564736	1.57881	-0.0864479	0.0900033	0.381831	-1.01353
A0A1D5P0X2	SSD domain-containing protein OS=Gallus gallus OX=9031 GN=PTCH2 PE=4 SV=1	1.04972	-1.73641	-1.51126	0.832572	0.539836	0.609343	-0.112446	-0.417723	0.143713
E1C0K5	Uncharacterized protein OS=Gallus gallus OX=9031 GN=MFGE8 PE=4 SV=3	-0.52274	0.0752545	-0.816592	-1.67285	-1.32337	-1.96536	1.85519	1.92552	2.03218
E1C6J9	Thy-1 membrane glycoprotein OS=Gallus gallus OX=9031 GN=THY1 PE=4 SV=2	0.286093	1.07143	0.210162	-1.45857	-2.11589	-1.96042	0.906383	1.20775	2.34363
R4GJX3	Uncharacterized protein OS=Gallus gallus OX=9031 GN=IFITM3 PE=4 SV=2	0.562784	0.449318	-0.358434	-1.40966	-2.0314	-1.89407	1.13229	1.25325	2.53183
F1P3J5	Lipase OS=Gallus gallus OX=9031 GN=LIPA PE=3 SV=4	-0.0940045	0.368205	-0.267053	-1.57417	-1.77313	-1.94286	1.21131	1.52722	2.58015
Q5ZK00	Uncharacterized protein OS=Gallus gallus OX=9031 GN=RCJMB04_14b7 PE=2 SV=1	-0.397273	0.298131	-0.0695639	-1.83311	-1.59683	-1.89026	1.21973	2.20912	2.05381
A0A1D5P0V5	Uncharacterized protein OS=Gallus gallus OX=9031 GN=MEMO1 PE=3 SV=2	0.522892	1.25863	0.499088	-2.33727	-1.97016	-1.28329	1.18416	1.34402	1.5455
Q5ZLL6	Methylsterol monooxygenase 1 OS=Gallus gallus OX=9031 GN=MSMO1 PE=2 SV=1	0.773801	0.454442	-0.27371	-1.41918	-2.03156	-1.94217	0.939164	1.33512	2.49454
E1C818	H/ACA ribonucleoprotein complex subunit OS=Gallus gallus OX=9031 GN=GAR1 PE=3 SV=4	1.19806	1.21936	-0.457278	-1.57732	-2.16554	-1.41714	1.06148	0.535979	2.22651
E1C0U9	rRNA adenine N(6)-methyltransferase OS=Gallus gallus OX=9031 GN=DIMT1 PE=3 SV=3	0.732401	0.22664	-0.11611	-1.9199	-1.82184	-1.84576	1.22872	1.73101	2.09537
E1BR29	Mitochondrial import inner membrane translocase subunit TIM23 OS=Gallus gallus OX=9031 GN=TIMM23B PE=3 SV=2	1.55967	-0.637372	1.26956	-1.84042	-1.62881	-2.03136	1.15248	1.85666	1.0204
E1C420	3-hydroxy-3-methylglutaryl coenzyme A reductase OS=Gallus gallus OX=9031 GN=HMGCR PE=3 SV=3	0.890554	1.16097	0.79347	-2.16747	-1.8259	-1.91102	1.24031	1.24031	1.41797
A0A3Q2TS63	Mannosyl (alpha-1,3-)-glycoprotein beta-1,2-N-acetylglucosaminyltransferase OS=Gallus gallus OX=9031 PE=4 SV=1	-0.0651167	0.802684	0.0205833	-1.87659	-2.0301	-1.18533	1.82547	2.14827	0.650375
A0A1D5P2N1	Uncharacterized protein OS=Gallus gallus OX=9031 GN=DCAKD PE=3 SV=2	0.511821	2.19694	-0.896961	-2.12346	-1.23144	-1.77356	0.560857	1.74537	1.44796
A0A1I7Q3Z9	Thymidine kinase OS=Gallus gallus OX=9031 GN=TK1 PE=3 SV=1	0.46165	1.18596	0.183561	-1.96441	-1.62592	-1.78145	0.947817	0.591957	2.5471
E1C5F3	Sulfotransferase OS=Gallus gallus OX=9031 GN=CHST6 PE=3 SV=1	-0.10553	1.49086	0.0702514	-1.92064	-1.77307	-1.96791	1.58651	1.58805	1.39663
E1C8T5	Sm domain-containing protein OS=Gallus gallus OX=9031 GN=LSM6 PE=3 SV=3	0.0988544	-0.0489054	0.0953356	-1.69021	-1.71291	-2.08827	1.44036	2.15621	1.82143
A0A1D5PY21	Uncharacterized protein OS=Gallus gallus OX=9031 GN=FUNDC2 PE=4 SV=2	2.25205	0.761422	0.0590309	-1.32528	-2.40526	-1.53739	1.03733	0.891247	1.23175
E1BZU6	RIC1 domain-containing protein OS=Gallus gallus OX=9031 GN=RIC1 PE=4 SV=2	-0.292825	1.55172	-0.0668642	-1.06395	-1.72873	-1.86314	2.55943	0.566765	0.493838
F1P4R1	Epoxide hydrolase OS=Gallus gallus OX=9031 GN=EPHX1 PE=3 SV=2	-0.0172118	0.914184	1.37258	-1.54145	-2.14711	-2.01324	0.883149	1.45212	1.82476
F1NC48	Uncharacterized protein OS=Gallus gallus OX=9031 GN=C26H6ORF125 PE=4 SV=4	0.0434396	0.500432	-0.198157	-1.82979	-1.83903	-1.81934	1.31801	1.88451	2.08842
F1NIE6	Hexosyltransferase OS=Gallus gallus OX=9031 PE=3 SV=5	0.959261	0.555925	-0.244243	-2.23155	-1.16022	-2.05469	1.90508	1.76871	0.770752
A0A1D5PAI1	Uncharacterized protein OS=Gallus gallus OX=9031 GN=MRPL34 PE=4 SV=1	0.198244	2.53479	1.62745	-2.23824	-0.986805	-1.42915	0.153851	1.08124	0.282216
A0A3Q2U324	A2M domain-containing protein OS=Gallus gallus OX=9031 PE=4 SV=1	-0.165598	0.128761	-0.510327	-1.68859	-1.66504	-1.83839	1.45586	1.77634	2.38229
A0A1D5P279	Tetraspanin OS=Gallus gallus OX=9031 GN=TSPAN3 PE=3 SV=1	-0.53132	-0.279331	-0.599318	-1.58103	-1.48901	-1.8149	1.65883	2.17998	2.07191
A0A1D5P2Z7	Uncharacterized protein OS=Gallus gallus OX=9031 GN=PANK3 PE=4 SV=3	1.74465	-0.40244	0.427371	-2.07149	-1.71753	-1.59299	1.31514	1.93988	0.980399
A0A1D5PRW7	Uncharacterized protein OS=Gallus gallus OX=9031 GN=KIAA2026 PE=4 SV=1	0.0964201	1.62034	1.39929	-2.19088	-1.27568	-2.28569	1.20727	1.13041	1.10433
The corresponding fold changes of proteins in the heat map.
Accession	Name	DLEvsDL	DLvsD
F1N8D4	Uncharacterized protein OS=Gallus gallus OX=9031 GN=FLNB PE=4 SV=4	0.786517	1.25169
F1P3R3	Uncharacterized protein OS=Gallus gallus OX=9031 GN=MAP1A PE=4 SV=4	0.70626	1.22697
Q90740	Alpha-tropomyosin OS=Gallus gallus OX=9031 PE=3 SV=1	0.711075	1.2
A0A1D5NW88	Microtubule-associated protein OS=Gallus gallus OX=9031 GN=MAP4 PE=4 SV=2	0.720706	1.20337
A0A1D5PDE6	Myristoylated alanine-rich C-kinase substrate OS=Gallus gallus OX=9031 GN=MARCKS PE=4 SV=1	0.614767	1.38989
Q98906	Microtubule-associated protein (Fragment) OS=Gallus gallus OX=9031 GN=MAP4 PE=2 SV=1	0.579454	1.32472
A0A3Q2UHE4	SH3 domain-containing protein OS=Gallus gallus OX=9031 GN=CTTN PE=4 SV=1	0.683788	1.34045
F1NU55	SH3 domain-containing protein OS=Gallus gallus OX=9031 GN=CTTN PE=4 SV=3	0.691814	1.26854
P23614	Brain acid soluble protein 1 homolog OS=Gallus gallus OX=9031 GN=BASP1 PE=2 SV=4	0.601926	1.5236
Q702H4	FYVE and coiled-coil OS=Gallus gallus OX=9031 GN=FCYO1 PE=4 SV=1	0.752809	1.37753
B6V3I0	CAST OS=Gallus gallus OX=9031 GN=CAST PE=2 SV=1	0.59069	1.20449
A0A1D5PL09	Uncharacterized protein OS=Gallus gallus OX=9031 GN=CAST PE=4 SV=1	0.645265	1.25618
A0A3Q2UIH4	Zyxin OS=Gallus gallus OX=9031 GN=ZYX PE=4 SV=1	0.767255	1.23708
Q98953	Protein S100-A6 OS=Gallus gallus OX=9031 GN=S100A6 PE=3 SV=1	0.751204	1.32809
Q9YH06	High mobility group protein B1 OS=Gallus gallus OX=9031 GN=HMGB1 PE=1 SV=1	0.688604	1.28202
A3RKL2	Nonhistone chromosomal protein HMG-14A OS=Gallus gallus OX=9031 GN=HMGN5 PE=2 SV=1	0.571429	1.28427
A0A1D5PS70	PP28 domain-containing protein OS=Gallus gallus OX=9031 GN=PDAP1 PE=4 SV=2	0.70626	1.21348
E1BRC1	Uncharacterized protein OS=Gallus gallus OX=9031 GN=CD99 PE=4 SV=2	0.678973	1.34494
A0A1L1RQ04	Stathmin OS=Gallus gallus OX=9031 GN=STMN1 PE=3 SV=2	0.704655	1.24494
A0A1L1RUW4	Uncharacterized protein OS=Gallus gallus OX=9031 GN=JPT1 PE=4 SV=2	0.752809	1.21124
E1BUR1	CRIB domain-containing protein OS=Gallus gallus OX=9031 GN=CDC42EP4 PE=4 SV=1	0.741573	1.28876
Q0GFE9	Thymosin beta OS=Gallus gallus OX=9031 GN=TMSB15B PE=2 SV=1	0.627608	1.7809
E1BXI3	Uncharacterized protein OS=Gallus gallus OX=9031 GN=PDCD5 PE=4 SV=1	0.677368	1.20337
A0A1D5PNC6	40S ribosomal protein S12 OS=Gallus gallus OX=9031 GN=RPS12 PE=3 SV=2	0.789727	1.22247
R4GF71	Thymosin beta OS=Gallus gallus OX=9031 GN=TMSB4X PE=3 SV=3	0.661316	1.57528
A0A0A0MQ46	High mobility group protein B3 OS=Gallus gallus OX=9031 GN=HMGB3 PE=4 SV=2	0.719101	1.22697
Q5ZLP5	SAP domain-containing protein OS=Gallus gallus OX=9031 GN=SARNP PE=2 SV=1	0.70947	1.2
Q5F457	WW domain-binding protein 4 OS=Gallus gallus OX=9031 GN=WBP4 PE=2 SV=1	0.715891	1.20562
A0A452J861	H15 domain-containing protein OS=Gallus gallus OX=9031 GN=HIST1H101 PE=3 SV=1	0.626003	1.39213
F1NMQ3	Uncharacterized protein OS=Gallus gallus OX=9031 GN=PCNP PE=4 SV=1	0.645265	1.35506
E1BQK7	Tudor domain-containing protein OS=Gallus gallus OX=9031 GN=SMNDC1 PE=4 SV=3	0.680578	1.23146
A0A1D5PWG1	Uncharacterized protein OS=Gallus gallus OX=9031 GN=EWSR1 PE=4 SV=3	0.667737	1.23371
Q76MF7	JC7 OS=Gallus gallus OX=9031 GN=JC7 PE=2 SV=1	0.667737	1.41573
F1P0C0	Uncharacterized protein OS=Gallus gallus OX=9031 GN=HMGN1 PE=4 SV=2	0.592295	1.54382
A0A1D5NVD4	Uncharacterized protein OS=Gallus gallus OX=9031 GN=SRSF7 PE=4 SV=1	0.754414	1.21573
Q5ZHP4	Uncharacterized protein OS=Gallus gallus OX=9031 GN=TPD52 PE=2 SV=1	0.741573	1.24831
Q5ZJJ9	Osteoclast-stimulating factor 1 OS=Gallus gallus OX=9031 GN=OSTF1 PE=2 SV=1	0.773676	1.24719
A0A1L1RY74	Mago-bind domain-containing protein OS=Gallus gallus OX=9031 GN=PYM1 PE=4 SV=2	0.690209	1.20899
A0A3Q2U825	Uncharacterized protein OS=Gallus gallus OX=9031 GN=RPS28 PE=3 SV=1	0.712681	1.34944
E1BRV6	Uncharacterized protein OS=Gallus gallus OX=9031 GN=SLC1A4 PE=4 SV=3	0.799358	1.24382
Q5ZMC0	Endothelial differentiation-related factor 1 homolog OS=Gallus gallus OX=9031 GN=EDF1 PE=2 SV=1	0.678973	1.30674
Q5ZKS0	Uncharacterized protein OS=Gallus gallus OX=9031 GN=MARCKSL1 PE=2 SV=1	0.613162	1.35169
Q5ZLX5	Zinc finger Ran-binding domain-containing protein 2 OS=Gallus gallus OX=9031 GN=ZRANB2 PE=2 SV=1	0.746388	1.21348
P02314	Non-histone chromosomal protein HMG-17 OS=Gallus gallus OX=9031 GN=HMGN2 PE=1 SV=3	0.555377	1.88539
Q5ZHR7	Clathrin light chain OS=Gallus gallus OX=9031 GN=CLTA PE=2 SV=1	0.746388	1.2764
A0A1D5PBD2	Uncharacterized protein OS=Gallus gallus OX=9031 GN=ATPIF1 PE=4 SV=3	0.600321	1.33596
F1NCN0	Transcription factor AP-1 OS=Gallus gallus OX=9031 GN=JUN PE=3 SV=2	0.743178	1.32135
E1BXY8	zf-Tim10_DDP domain-containing protein OS=Gallus gallus OX=9031 GN=TIMM10 PE=4 SV=1	0.76244	1.23034
A0A3Q2UK66	Uncharacterized protein OS=Gallus gallus OX=9031 GN=LOC107051531 PE=4 SV=1	0.699839	1.20899
A0A1D5PRI6	Ubiquitin-like domain-containing protein OS=Gallus gallus OX=9031 GN=NEDD8 PE=4 SV=2	0.776886	1.38989
A0A1D5P3K7	Small ubiquitin-related modifier OS=Gallus gallus OX=9031 GN=SUMO3 PE=3 SV=1	0.707865	1.48989
A0A1D5P668	Uncharacterized protein OS=Gallus gallus OX=9031 GN=TRNT1 PE=3 SV=1	0.733547	1.53933
Q5ZHQ1	Small ubiquitin-related modifier 3 OS=Gallus gallus OX=9031 GN=SUMO3 PE=3 SV=1	0.781701	1.20562
F1NAU3	SMAP domain-containing protein OS=Gallus gallus OX=9031 GN=C5H11orf58 PE=4 SV=1	0.605136	1.24831
F1NWM9	Uncharacterized protein OS=Gallus gallus OX=9031 GN=LSM14B PE=4 SV=3	0.711075	1.34831
A0A3Q2UFM7	SUZ domain-containing protein 1 OS=Gallus gallus OX=9031 GN=SZRD1 PE=4 SV=1	0.717496	1.28876
A0A3Q2UJG0	Uncharacterized protein OS=Gallus gallus OX=9031 GN=EHBP1 PE=4 SV=1	0.70626	1.22472
R4GIP3	AXH domain-containing protein OS=Gallus gallus OX=9031 GN=ATXN1L PE=4 SV=1	0.831461	1.23146
R4GMF1	Uncharacterized protein OS=Gallus gallus OX=9031 GN=TSC22D3 PE=4 SV=1	0.812199	1.20899
Q5F327	Uncharacterized protein OS=Gallus gallus OX=9031 GN=PPP1R2 PE=2 SV=1	0.772071	1.26292
Q5ZI52	Death associated protein 1 OS=Gallus gallus OX=9031 GN=DAP PE=2 SV=1	0.638844	1.49775
A0A1D5PM63	Transcriptional coactivator YAP1 OS=Gallus gallus OX=9031 GN=YAP1 PE=4 SV=2	0.781701	1.20337
A0A142EGP7	Large neutral amino acids transporter small subunit 1 OS=Gallus gallus OX=9031 GN=SLC7A5 PE=2 SV=1	0.597111	1.41798
F1N8U1	Uncharacterized protein OS=Gallus gallus OX=9031 GN=MRPS36 PE=4 SV=3	0.783307	1.24494
Q9DGN8	Actin-associated protein palladin (Fragment) OS=Gallus gallus OX=9031 PE=4 SV=1	0.773676	1.31236
F1NZD2	Coiled-coil domain-containing protein 174 OS=Gallus gallus OX=9031 GN=CCDC174 PE=4 SV=2	0.707865	1.31798
A0A1L1RJR6	Uncharacterized protein OS=Gallus gallus OX=9031 GN=METTL3 PE=3 SV=2	0.815409	1.23034
E1C115	Uncharacterized protein OS=Gallus gallus OX=9031 GN=EIF4EBP1 PE=4 SV=1	0.621188	1.25618
E1C259	Uncharacterized protein OS=Gallus gallus OX=9031 GN=ZC3H6 PE=4 SV=2	0.715891	1.42809
R4GLB5	Uncharacterized protein OS=Gallus gallus OX=9031 GN=CETN1 PE=4 SV=1	0.772071	1.26517
E1C5Y5	EH domain-containing protein OS=Gallus gallus OX=9031 GN=SYNRG PE=4 SV=3	0.696629	1.38315
E1C6C4	Uncharacterized protein OS=Gallus gallus OX=9031 GN=DPY30 PE=4 SV=1	0.791332	1.33708
A0A3Q2UG65	PWWP domain-containing protein OS=Gallus gallus OX=9031 GN=HDGFL3 PE=4 SV=1	0.589085	1.22472
F1NV16	Uncharacterized protein OS=Gallus gallus OX=9031 GN=TSSC4 PE=4 SV=1	0.823435	1.32584
A0A1D5PDV7	Uncharacterized protein OS=Gallus gallus OX=9031 PE=4 SV=1	0.767255	1.25169
Q5F454	Uncharacterized protein OS=Gallus gallus OX=9031 GN=NRK PE=2 SV=1	0.804173	1.36067
Q5ZKJ8	Uncharacterized protein OS=Gallus gallus OX=9031 GN=RCJMB04_10e24 PE=2 SV=1	0.82183	1.2191
A0A1L1RJT5	40S ribosomal protein S30 OS=Gallus gallus OX=9031 GN=FAU PE=3 SV=1	0.794543	1.42921
Q6W8X3	High mobility group A1b OS=Gallus gallus OX=9031 GN=HMGA1 PE=2 SV=1	0.658106	1.25843
E1C0W2	CS domain-containing protein OS=Gallus gallus OX=9031 GN=SHQ1 PE=4 SV=4	0.804173	1.20337
Q5F3Y8	RING-type domain-containing protein OS=Gallus gallus OX=9031 GN=RCJMB04_4d1 PE=2 SV=1	0.717496	1.26742
A0A1D5PX55	Uncharacterized protein OS=Gallus gallus OX=9031 GN=SDHAF4 PE=4 SV=1	0.669342	1.60674
E1BSL3	SAP domain-containing protein OS=Gallus gallus OX=9031 GN=MKL1 PE=4 SV=3	0.685393	1.24157
Q5ZIF8	Alpha-endosulfine OS=Gallus gallus OX=9031 GN=ENSA PE=3 SV=1	0.589085	1.34157
F1N8H5	Uncharacterized protein OS=Gallus gallus OX=9031 GN=SH3D19 PE=4 SV=5	0.730337	1.22135
F1NTZ8	Uncharacterized protein OS=Gallus gallus OX=9031 GN=HECW2 PE=4 SV=2	0.749599	1.23483
E1C810	Ribosomal protein L37 OS=Gallus gallus OX=9031 GN=RPL37 PE=3 SV=1	0.635634	1.25169
E1C3S2	Uncharacterized protein OS=Gallus gallus OX=9031 GN=TAB2 PE=4 SV=1	0.70305	1.37978
A0A3Q2U8L4	Uncharacterized protein OS=Gallus gallus OX=9031 GN=RAB37 PE=4 SV=1	0.619583	1.22472
A0A3Q3B2P0	BZIP domain-containing protein OS=Gallus gallus OX=9031 GN=ATF3 PE=4 SV=1	0.739968	1.30449
A1IIE6	General transcription facter IIA subunit 1 variant 1 OS=Gallus gallus OX=9031 GN=GTF2A1 PE=2 SV=1	0.754414	1.21124
A0A1D5PN58	Uncharacterized protein OS=Gallus gallus OX=9031 GN=KIN PE=4 SV=2	0.653291	1.88315
A0A3Q2TYI6	2Fe-2S ferredoxin-type domain-containing protein OS=Gallus gallus OX=9031 GN=LOC107050992 PE=4 SV=1	0.791332	1.20899
A0A1D5P1A7	UBX domain-containing protein 2B OS=Gallus gallus OX=9031 GN=UBXN2B PE=4 SV=2	0.698234	1.21011
A0A1D5PRJ0	TPR_REGION domain-containing protein OS=Gallus gallus OX=9031 GN=TTC32 PE=4 SV=2	0.743178	1.3573
A0A1D5PBN1	Link domain-containing protein OS=Gallus gallus OX=9031 GN=CD44 PE=4 SV=1	0.778491	1.3809
E1BZ03	Adenylyl cyclase-associated protein OS=Gallus gallus OX=9031 GN=CAP2 PE=3 SV=1	0.804173	1.6
F1NP03	Potassium channel subfamily K member OS=Gallus gallus OX=9031 GN=KCNK7 PE=3 SV=1	0.695024	1.29775
Q90595	Transcription factor MafF OS=Gallus gallus OX=9031 GN=MAFF PE=2 SV=1	0.757624	1.24719
F1NXV3	Uncharacterized protein OS=Gallus gallus OX=9031 GN=C20H20ORF24 PE=4 SV=2	0.723917	1.37191
A0A3Q2UDG6	Myelin basic protein OS=Gallus gallus OX=9031 GN=MBP PE=4 SV=1	0.680578	1.35169
A4PBT0	Metallothionein OS=Gallus gallus OX=9031 GN=MT1 PE=3 SV=1	0.672552	1.36517
A0A1D5PA68	Uncharacterized protein OS=Gallus gallus OX=9031 PE=4 SV=2	0.685393	1.4573
F1NVZ6	Uncharacterized protein OS=Gallus gallus OX=9031 GN=WDR60 PE=4 SV=4	0.680578	1.27079
A0A1D5NX87	RRM domain-containing protein OS=Gallus gallus OX=9031 GN=C2H6orf52 PE=4 SV=1	0.784912	1.40787
A0A1D5P2E8	Uncharacterized protein OS=Gallus gallus OX=9031 GN=FER1L6 PE=4 SV=1	0.789727	1.2236
A0A1D5P2G3	Uncharacterized protein OS=Gallus gallus OX=9031 GN=CHKA PE=4 SV=2	0.788122	1.39888
Q5ZIR5	High mobility group nucleosome-binding domain-containing protein 3 OS=Gallus gallus OX=9031 GN=HMGN3 PE=3 SV=1	0.585875	1.88989
O73816	High mobility group protein I-C OS=Gallus gallus OX=9031 GN=HMGI-C PE=2 SV=1	0.688604	1.26404
A0A3Q2UL78	Uncharacterized protein OS=Gallus gallus OX=9031 GN=ATRAID PE=4 SV=1	0.831461	1.26517
F1NVN3	Ovotransferrin OS=Gallus gallus OX=9031 GN=MELTF PE=3 SV=1	0.794543	1.27079
F1P565	CMP/dCMP-type deaminase domain-containing protein OS=Gallus gallus OX=9031 GN=ADAT2 PE=3 SV=4	0.733547	1.48764
O12944	DNA repair and recombination protein RAD54-like (Fragment) OS=Gallus gallus OX=9031 GN=RAD54L PE=2 SV=1	0.589085	1.4191
F1NRU7	Uncharacterized protein OS=Gallus gallus OX=9031 GN=CALML4 PE=4 SV=2	0.813804	1.21124
A0A1D5P0X2	SSD domain-containing protein OS=Gallus gallus OX=9031 GN=PTCH2 PE=4 SV=1	0.677368	1.38876
E1C0K5	Uncharacterized protein OS=Gallus gallus OX=9031 GN=MFGE8 PE=4 SV=3	1.66453	0.810112
E1C6J9	Thy-1 membrane glycoprotein OS=Gallus gallus OX=9031 GN=THY1 PE=4 SV=2	1.22472	0.804494
R4GJX3	Uncharacterized protein OS=Gallus gallus OX=9031 GN=IFITM3 PE=4 SV=2	1.32263	0.788764
F1P3J5	Lipase OS=Gallus gallus OX=9031 GN=LIPA PE=3 SV=4	1.42215	0.780899
Q5ZK00	Uncharacterized protein OS=Gallus gallus OX=9031 GN=RCJMB04_14b7 PE=2 SV=1	1.39968	0.819101
A0A1D5P0V5	Uncharacterized protein OS=Gallus gallus OX=9031 GN=MEMO1 PE=3 SV=2	1.21509	0.81573
Q5ZLL6	Methylsterol monooxygenase 1 OS=Gallus gallus OX=9031 GN=MSMO1 PE=2 SV=1	1.27448	0.798876
E1C818	H/ACA ribonucleoprotein complex subunit OS=Gallus gallus OX=9031 GN=GAR1 PE=3 SV=4	1.26485	0.749438
E1C0U9	rRNA adenine N(6)-methyltransferase OS=Gallus gallus OX=9031 GN=DIMT1 PE=3 SV=3	1.29695	0.81573
E1BR29	Mitochondrial import inner membrane translocase subunit TIM23 OS=Gallus gallus OX=9031 GN=TIMM23B PE=3 SV=2	1.313	0.789888
E1C420	3-hydroxy-3-methylglutaryl coenzyme A reductase OS=Gallus gallus OX=9031 GN=HMGCR PE=3 SV=3	1.23114	0.789888
A0A3Q2TS63	Mannosyl (alpha-1,3-)-glycoprotein beta-1,2-N-acetylglucosaminyltransferase OS=Gallus gallus OX=9031 PE=4 SV=1	1.44783	0.798876
A0A1D5P2N1	Uncharacterized protein OS=Gallus gallus OX=9031 GN=DCAKD PE=3 SV=2	1.39807	0.729213
A0A1I7Q3Z9	Thymidine kinase OS=Gallus gallus OX=9031 GN=TK1 PE=3 SV=1	1.2488	0.751685
E1C5F3	Sulfotransferase OS=Gallus gallus OX=9031 GN=CHST6 PE=3 SV=1	1.25682	0.82809
E1C8T5	Sm domain-containing protein OS=Gallus gallus OX=9031 GN=LSM6 PE=3 SV=3	1.43178	0.802247
A0A1D5PY21	Uncharacterized protein OS=Gallus gallus OX=9031 GN=FUNDC2 PE=4 SV=2	1.22793	0.769663
E1BZU6	RIC1 domain-containing protein OS=Gallus gallus OX=9031 GN=RIC1 PE=4 SV=2	1.29856	0.831461
F1P4R1	Epoxide hydrolase OS=Gallus gallus OX=9031 GN=EPHX1 PE=3 SV=2	1.35313	0.72809
F1NC48	Uncharacterized protein OS=Gallus gallus OX=9031 GN=C26H6ORF125 PE=4 SV=4	1.3114	0.829213
F1NIE6	Hexosyltransferase OS=Gallus gallus OX=9031 PE=3 SV=5	1.47352	0.765169
A0A1D5PAI1	Uncharacterized protein OS=Gallus gallus OX=9031 GN=MRPL34 PE=4 SV=1	1.21669	0.692135
A0A3Q2U324	A2M domain-containing protein OS=Gallus gallus OX=9031 PE=4 SV=1	2.14767	0.632584
A0A1D5P279	Tetraspanin OS=Gallus gallus OX=9031 GN=TSPAN3 PE=3 SV=1	1.76726	0.797753
A0A1D5P2Z7	Uncharacterized protein OS=Gallus gallus OX=9031 GN=PANK3 PE=4 SV=3	1.25201	0.832584
A0A1D5PRW7	Uncharacterized protein OS=Gallus gallus OX=9031 GN=KIAA2026 PE=4 SV=1	1.24719	0.768539

## Sheet: Supplementary Table 3
GO enrichment analysis for proteins with the converse change trends in DLE vs DL and DL vs D groups based on biological processes
#Term	Database	ID	Input number	Background number	P-Value	Corrected P-Value	Input	Hyperlink	type
cellular process	Gene Ontology	GO:0009987	45	3920	1.19e-09	2.7e-07	MSMO1|MARCKSL1|TIMM23B|STMN1|MFGE8|HMGB1|RIC1|CTTN|LIPA|HMGN3|ZYX|ATXN1L|RAD54L|MRPS36|JUN|CETN2|CAP2|ENSA|TIMM10|THY1|S100A6|MBP|SUMO3|UBXN2B|EDF1|DIMT1|SMNDC1|DPY30|CDC42EP4|HIST1H101|ADAT2|MAFF|CHST6|NRK|PDCD5|RPL37|C26H6ORF125|YAP1|SHQ1|EIF4EBP1|HECW2|SLC1A4|MELTF|BASP1|WBP4	http://amigo.geneontology.org/amigo/term/GO:0009987	bp
cellular component organization or biogenesis	Gene Ontology	GO:0071840	23	1419	1.38e-07	1.99e-05	CTTN|STMN1|MFGE8|HMGB1|ZYX|ATXN1L|RAD54L|TIMM23B|JUN|CAP2|UBXN2B|TIMM10|PDCD5|MBP|LIPA|DIMT1|DPY30|CDC42EP4|HIST1H101|C26H6ORF125|SHQ1|SLC1A4|MELTF	http://amigo.geneontology.org/amigo/term/GO:0071840	bp
cellular component organization	Gene Ontology	GO:0016043	22	1358	2.74e-07	3.1e-05	CTTN|STMN1|MFGE8|HMGB1|ZYX|ATXN1L|RAD54L|TIMM23B|JUN|CAP2|UBXN2B|TIMM10|PDCD5|MBP|LIPA|DPY30|CDC42EP4|HIST1H101|C26H6ORF125|SHQ1|SLC1A4|MELTF	http://amigo.geneontology.org/amigo/term/GO:0016043	bp
macromolecule metabolic process	Gene Ontology	GO:0043170	29	2305	4.94e-07	4.89e-05	HMGN3|HMGB1|RIC1|MAFF|ATXN1L|RAD54L|JUN|CETN2|ENSA|PDCD5|SUMO3|UBXN2B|EDF1|DIMT1|SMNDC1|DPY30|ADAT2|CHST6|NRK|RPL37|C26H6ORF125|YAP1|SHQ1|EIF4EBP1|SARNP|HECW2|MELTF|BASP1|WBP4	http://amigo.geneontology.org/amigo/term/GO:0043170	bp
cellular metabolic process	Gene Ontology	GO:0044237	31	2668	9.81e-07	9.14e-05	MSMO1|HMGN3|HMGB1|RIC1|MAFF|ATXN1L|RAD54L|MRPS36|JUN|CETN2|ENSA|PDCD5|SUMO3|UBXN2B|EDF1|DIMT1|SMNDC1|DPY30|ADAT2|CHST6|NRK|RPL37|C26H6ORF125|YAP1|SHQ1|EIF4EBP1|HECW2|SLC1A4|MELTF|BASP1|WBP4	http://amigo.geneontology.org/amigo/term/GO:0044237	bp
organic substance metabolic process	Gene Ontology	GO:0071704	31	2720	1.48e-06	0.000130126	MSMO1|HMGN3|HMGB1|RIC1|MAFF|ATXN1L|RAD54L|MRPS36|JUN|CETN2|ENSA|PDCD5|SUMO3|UBXN2B|EDF1|DIMT1|SMNDC1|DPY30|ADAT2|CHST6|NRK|RPL37|C26H6ORF125|YAP1|SHQ1|EIF4EBP1|SARNP|HECW2|MELTF|BASP1|WBP4	http://amigo.geneontology.org/amigo/term/GO:0071704	bp
gene expression	Gene Ontology	GO:0010467	20	1305	2.41e-06	0.000201193	EDF1|DIMT1|ATXN1L|WBP4|SMNDC1|RPL37|HMGB1|JUN|ADAT2|C26H6ORF125|BASP1|SHQ1|EIF4EBP1|SARNP|DPY30|HMGN3|PDCD5|MELTF|MAFF|YAP1	http://amigo.geneontology.org/amigo/term/GO:0010467	bp
metabolic process	Gene Ontology	GO:0008152	32	2948	2.7e-06	0.0002135	MSMO1|HMGN3|HMGB1|RIC1|MAFF|ATXN1L|RAD54L|MRPS36|JUN|CETN2|ENSA|PDCD5|SUMO3|UBXN2B|EDF1|DIMT1|SMNDC1|DPY30|ADAT2|CHST6|NRK|RPL37|C26H6ORF125|YAP1|SHQ1|EIF4EBP1|SARNP|HECW2|SLC1A4|MELTF|BASP1|WBP4	http://amigo.geneontology.org/amigo/term/GO:0008152	bp
positive regulation of biological process	Gene Ontology	GO:0048518	19	1230	4e-06	0.000301845	MARCKSL1|EDF1|HMGN3|S100A6|ATXN1L|MFGE8|HMGB1|JUN|CDC42EP4|C26H6ORF125|SHQ1|EIF4EBP1|CTTN|SLC1A4|STMN1|THY1|PDCD5|MELTF|MAFF	http://amigo.geneontology.org/amigo/term/GO:0048518	bp
primary metabolic process	Gene Ontology	GO:0044238	29	2597	5.38e-06	0.000323623	MSMO1|HMGN3|HMGB1|RIC1|MAFF|ATXN1L|RAD54L|JUN|CETN2|ENSA|PDCD5|SUMO3|UBXN2B|EDF1|DIMT1|SMNDC1|DPY30|ADAT2|CHST6|NRK|RPL37|C26H6ORF125|YAP1|SHQ1|EIF4EBP1|HECW2|MELTF|BASP1|WBP4	http://amigo.geneontology.org/amigo/term/GO:0044238	bp
protein transport	Gene Ontology	GO:0015031	10	342	5.39e-06	0.000323623	CTTN|HMGN3|HMGB1|TIMM23B|C26H6ORF125|CLTA|ENSA|TIMM10|PDCD5|SARNP	http://amigo.geneontology.org/amigo/term/GO:0015031	bp
nitrogen compound metabolic process	Gene Ontology	GO:0006807	28	2455	5.52e-06	0.000323623	HMGN3|HMGB1|RIC1|MAFF|ATXN1L|RAD54L|JUN|CETN2|ENSA|YAP1|PDCD5|SUMO3|UBXN2B|EDF1|DIMT1|SMNDC1|DPY30|ADAT2|CHST6|NRK|RPL37|C26H6ORF125|BASP1|SHQ1|EIF4EBP1|HECW2|MELTF|WBP4	http://amigo.geneontology.org/amigo/term/GO:0006807	bp
nitrogen compound transport	Gene Ontology	GO:0071705	11	427	5.8e-06	0.000328098	CTTN|HMGN3|HMGB1|TIMM23B|C26H6ORF125|CLTA|ENSA|TIMM10|SLC1A4|PDCD5|SARNP	http://amigo.geneontology.org/amigo/term/GO:0071705	bp
peptide transport	Gene Ontology	GO:0015833	10	354	7.23e-06	0.000394993	CTTN|HMGN3|HMGB1|TIMM23B|C26H6ORF125|CLTA|ENSA|TIMM10|PDCD5|SARNP	http://amigo.geneontology.org/amigo/term/GO:0015833	bp
amide transport	Gene Ontology	GO:0042886	10	359	8.15e-06	0.000430098	CTTN|HMGN3|HMGB1|TIMM23B|C26H6ORF125|CLTA|ENSA|TIMM10|PDCD5|SARNP	http://amigo.geneontology.org/amigo/term/GO:0042886	bp
establishment of protein localization	Gene Ontology	GO:0045184	10	363	8.95e-06	0.000457193	CTTN|HMGN3|HMGB1|TIMM23B|C26H6ORF125|CLTA|ENSA|TIMM10|PDCD5|SARNP	http://amigo.geneontology.org/amigo/term/GO:0045184	bp
organelle organization	Gene Ontology	GO:0006996	15	866	1.26e-05	0.000625082	CTTN|STMN1|RAD54L|DPY30|HMGB1|TIMM23B|CAP2|CDC42EP4|C26H6ORF125|HIST1H101|UBXN2B|TIMM10|SLC1A4|PDCD5|ZYX	http://amigo.geneontology.org/amigo/term/GO:0006996	bp
positive regulation of cellular process	Gene Ontology	GO:0048522	17	1118	1.68e-05	0.000805585	MARCKSL1|EDF1|HMGN3|PDCD5|ATXN1L|HMGB1|JUN|CDC42EP4|C26H6ORF125|SHQ1|EIF4EBP1|CTTN|SLC1A4|STMN1|S100A6|MELTF|MAFF	http://amigo.geneontology.org/amigo/term/GO:0048522	bp
organic substance transport	Gene Ontology	GO:0071702	11	507	2.76e-05	0.00128499	CTTN|HMGN3|HMGB1|TIMM23B|C26H6ORF125|CLTA|ENSA|TIMM10|SLC1A4|PDCD5|SARNP	http://amigo.geneontology.org/amigo/term/GO:0071702	bp
cellular macromolecule metabolic process	Gene Ontology	GO:0044260	23	1992	3.83e-05	0.00164053	HMGN3|HMGB1|RIC1|MAFF|ATXN1L|RAD54L|JUN|CETN2|ENSA|PDCD5|SUMO3|UBXN2B|EDF1|DIMT1|DPY30|YAP1|NRK|RPL37|C26H6ORF125|BASP1|EIF4EBP1|HECW2|MELTF	http://amigo.geneontology.org/amigo/term/GO:0044260	bp
regulation of cellular process	Gene Ontology	GO:0050794	26	2486	5.75e-05	0.00239595	EDF1|CTTN|STMN1|MFGE8|HMGB1|RIC1|ZYX|HMGN3|MAFF|ATXN1L|JUN|ENSA|THY1|S100A6|MARCKSL1|DPY30|CDC42EP4|YAP1|NRK|PDCD5|C26H6ORF125|BASP1|SHQ1|EIF4EBP1|SLC1A4|MELTF	http://amigo.geneontology.org/amigo/term/GO:0050794	bp
cellular nitrogen compound metabolic process	Gene Ontology	GO:0034641	19	1517	7.08e-05	0.00265671	EDF1|DIMT1|ATXN1L|SMNDC1|RPL37|HMGB1|JUN|CETN2|RAD54L|ADAT2|C26H6ORF125|BASP1|SHQ1|EIF4EBP1|DPY30|HMGN3|WBP4|MAFF|YAP1	http://amigo.geneontology.org/amigo/term/GO:0034641	bp
intracellular transport	Gene Ontology	GO:0046907	8	290	7.26e-05	0.00265671	CTTN|DPY30|TIMM23B|RIC1|CLTA|SARNP|TIMM10|PDCD5	http://amigo.geneontology.org/amigo/term/GO:0046907	bp
protein localization	Gene Ontology	GO:0008104	10	484	9.65e-05	0.00318346	CTTN|HMGN3|HMGB1|TIMM23B|C26H6ORF125|CLTA|ENSA|TIMM10|PDCD5|SARNP	http://amigo.geneontology.org/amigo/term/GO:0008104	bp
nucleic acid metabolic process	Gene Ontology	GO:0090304	16	1193	0.000131224	0.00399728	EDF1|DIMT1|ATXN1L|SMNDC1|DPY30|HMGB1|JUN|CETN2|ADAT2|RAD54L|BASP1|SHQ1|HMGN3|WBP4|MAFF|YAP1	http://amigo.geneontology.org/amigo/term/GO:0090304	bp
regulation of biological process	Gene Ontology	GO:0050789	26	2643	0.000156533	0.00467827	EDF1|CTTN|STMN1|MFGE8|HMGB1|RIC1|ZYX|HMGN3|MAFF|ATXN1L|JUN|ENSA|THY1|S100A6|MARCKSL1|DPY30|CDC42EP4|YAP1|NRK|PDCD5|C26H6ORF125|BASP1|SHQ1|EIF4EBP1|SLC1A4|MELTF	http://amigo.geneontology.org/amigo/term/GO:0050789	bp
biological regulation	Gene Ontology	GO:0065007	27	2825	0.000182043	0.00533994	LIPA|CTTN|STMN1|MFGE8|HMGB1|RIC1|ZYX|HMGN3|MAFF|ATXN1L|JUN|ENSA|THY1|S100A6|MARCKSL1|DPY30|CDC42EP4|YAP1|NRK|PDCD5|EDF1|C26H6ORF125|BASP1|SHQ1|EIF4EBP1|SLC1A4|MELTF	http://amigo.geneontology.org/amigo/term/GO:0065007	bp
cellular protein-containing complex assembly	Gene Ontology	GO:0034622	7	256	0.000219281	0.00620252	CTTN|STMN1|HMGB1|CDC42EP4|C26H6ORF125|SHQ1|HIST1H101	http://amigo.geneontology.org/amigo/term/GO:0034622	bp
intracellular protein transport	Gene Ontology	GO:0006886	6	180	0.000224886	0.00624946	CTTN|TIMM23B|CLTA|SARNP|TIMM10|PDCD5	http://amigo.geneontology.org/amigo/term/GO:0006886	bp
regulation of gene expression	Gene Ontology	GO:0010468	14	1007	0.00024964	0.00670219	EDF1|ATXN1L|DPY30|HMGB1|JUN|C26H6ORF125|BASP1|SHQ1|EIF4EBP1|HMGN3|PDCD5|MELTF|MAFF|YAP1	http://amigo.geneontology.org/amigo/term/GO:0010468	bp
organic cyclic compound metabolic process	Gene Ontology	GO:1901360	17	1404	0.000264566	0.00688062	MSMO1|EDF1|DIMT1|ATXN1L|SMNDC1|DPY30|HMGB1|JUN|CETN2|ADAT2|RAD54L|BASP1|SHQ1|HMGN3|WBP4|MAFF|YAP1	http://amigo.geneontology.org/amigo/term/GO:1901360	bp
transport	Gene Ontology	GO:0006810	14	1013	0.000264973	0.00688062	CTTN|HMGN3|MFGE8|DPY30|HMGB1|TIMM23B|RIC1|C26H6ORF125|CLTA|ENSA|TIMM10|SLC1A4|PDCD5|SARNP	http://amigo.geneontology.org/amigo/term/GO:0006810	bp
regulation of protein transport	Gene Ontology	GO:0051223	5	119	0.00027499	0.00702554	C26H6ORF125|HMGB1|PDCD5|HMGN3|ENSA	http://amigo.geneontology.org/amigo/term/GO:0051223	bp
macromolecule localization	Gene Ontology	GO:0033036	10	554	0.000281143	0.00706874	CTTN|HMGN3|HMGB1|TIMM23B|C26H6ORF125|CLTA|ENSA|TIMM10|PDCD5|SARNP	http://amigo.geneontology.org/amigo/term/GO:0033036	bp
protein targeting to mitochondrion	Gene Ontology	GO:0006626	3	26	0.000317906	0.00779537	PDCD5|TIMM23B|TIMM10	http://amigo.geneontology.org/amigo/term/GO:0006626	bp
cellular localization	Gene Ontology	GO:0051641	9	460	0.00032289	0.00779537	CTTN|HMGN3|DPY30|TIMM23B|RIC1|CLTA|SARNP|TIMM10|PDCD5	http://amigo.geneontology.org/amigo/term/GO:0051641	bp
regulation of establishment of protein localization	Gene Ontology	GO:0070201	5	124	0.000330104	0.00779537	C26H6ORF125|HMGB1|PDCD5|HMGN3|ENSA	http://amigo.geneontology.org/amigo/term/GO:0070201	bp
establishment of localization	Gene Ontology	GO:0051234	14	1039	0.000341179	0.00779537	CTTN|HMGN3|MFGE8|DPY30|HMGB1|TIMM23B|RIC1|C26H6ORF125|CLTA|ENSA|TIMM10|SLC1A4|PDCD5|SARNP	http://amigo.geneontology.org/amigo/term/GO:0051234	bp
regulation of protein secretion	Gene Ontology	GO:0050708	4	68	0.000343799	0.00779537	C26H6ORF125|HMGB1|HMGN3|ENSA	http://amigo.geneontology.org/amigo/term/GO:0050708	bp
localization	Gene Ontology	GO:0051179	16	1301	0.000344492	0.00779537	CTTN|STMN1|MFGE8|DPY30|HMGB1|TIMM23B|RIC1|C26H6ORF125|CLTA|ENSA|TIMM10|SLC1A4|HMGN3|THY1|PDCD5|SARNP	http://amigo.geneontology.org/amigo/term/GO:0051179	bp
regulation of peptide transport	Gene Ontology	GO:0090087	5	127	0.000366961	0.00818684	C26H6ORF125|HMGB1|PDCD5|HMGN3|ENSA	http://amigo.geneontology.org/amigo/term/GO:0090087	bp
regulation of cellular metabolic process	Gene Ontology	GO:0031323	17	1450	0.000382737	0.00819264	EDF1|ATXN1L|DPY30|HMGB1|JUN|RIC1|C26H6ORF125|BASP1|SHQ1|EIF4EBP1|ENSA|SLC1A4|HMGN3|PDCD5|MELTF|MAFF|YAP1	http://amigo.geneontology.org/amigo/term/GO:0031323	bp
nucleobase-containing compound metabolic process	Gene Ontology	GO:0006139	16	1318	0.000396839	0.00836944	EDF1|DIMT1|ATXN1L|SMNDC1|DPY30|HMGB1|JUN|CETN2|ADAT2|RAD54L|BASP1|SHQ1|HMGN3|WBP4|MAFF|YAP1	http://amigo.geneontology.org/amigo/term/GO:0006139	bp
membrane organization	Gene Ontology	GO:0061024	5	130	0.000406848	0.00836944	PDCD5|MBP|TIMM10|MFGE8|UBXN2B	http://amigo.geneontology.org/amigo/term/GO:0061024	bp
mitochondrion organization	Gene Ontology	GO:0007005	5	130	0.000406848	0.00836944	SLC1A4|C26H6ORF125|PDCD5|TIMM23B|TIMM10	http://amigo.geneontology.org/amigo/term/GO:0007005	bp
establishment of protein localization to mitochondrion	Gene Ontology	GO:0072655	3	29	0.000427219	0.00867584	PDCD5|TIMM23B|TIMM10	http://amigo.geneontology.org/amigo/term/GO:0072655	bp
protein insertion into mitochondrial membrane	Gene Ontology	GO:0051204	2	5	0.00043444	0.0087108	PDCD5|TIMM10	http://amigo.geneontology.org/amigo/term/GO:0051204	bp
regulation of insulin secretion	Gene Ontology	GO:0050796	3	30	0.000468372	0.00922038	C26H6ORF125|HMGN3|ENSA	http://amigo.geneontology.org/amigo/term/GO:0050796	bp
regulation of nitrogen compound metabolic process	Gene Ontology	GO:0051171	16	1340	0.000474697	0.00922038	EDF1|ATXN1L|DPY30|HMGB1|JUN|RIC1|C26H6ORF125|BASP1|SHQ1|EIF4EBP1|ENSA|HMGN3|PDCD5|MELTF|MAFF|YAP1	http://amigo.geneontology.org/amigo/term/GO:0051171	bp
RNA metabolic process	Gene Ontology	GO:0016070	14	1075	0.000477318	0.00922038	EDF1|DIMT1|ATXN1L|SMNDC1|DPY30|HMGB1|JUN|ADAT2|BASP1|SHQ1|HMGN3|WBP4|MAFF|YAP1	http://amigo.geneontology.org/amigo/term/GO:0016070	bp
regulation of peptide secretion	Gene Ontology	GO:0002791	4	75	0.000489862	0.00934869	C26H6ORF125|HMGB1|HMGN3|ENSA	http://amigo.geneontology.org/amigo/term/GO:0002791	bp
heterocycle metabolic process	Gene Ontology	GO:0046483	16	1350	0.000514237	0.00969703	EDF1|DIMT1|ATXN1L|SMNDC1|DPY30|HMGB1|JUN|CETN2|ADAT2|RAD54L|BASP1|SHQ1|HMGN3|WBP4|MAFF|YAP1	http://amigo.geneontology.org/amigo/term/GO:0046483	bp
regulation of primary metabolic process	Gene Ontology	GO:0080090	16	1360	0.000556583	0.0101565	EDF1|ATXN1L|DPY30|HMGB1|JUN|RIC1|C26H6ORF125|BASP1|SHQ1|EIF4EBP1|ENSA|HMGN3|PDCD5|MELTF|MAFF|YAP1	http://amigo.geneontology.org/amigo/term/GO:0080090	bp
protein localization to mitochondrion	Gene Ontology	GO:0070585	3	32	0.000558111	0.0101565	PDCD5|TIMM23B|TIMM10	http://amigo.geneontology.org/amigo/term/GO:0070585	bp
cellular aromatic compound metabolic process	Gene Ontology	GO:0006725	16	1368	0.000592591	0.0105468	EDF1|DIMT1|ATXN1L|SMNDC1|DPY30|HMGB1|JUN|CETN2|ADAT2|RAD54L|BASP1|SHQ1|HMGN3|WBP4|MAFF|YAP1	http://amigo.geneontology.org/amigo/term/GO:0006725	bp
negative regulation of nitrogen compound metabolic process	Gene Ontology	GO:0051172	9	503	0.000607898	0.010699	ATXN1L|DPY30|HMGB1|JUN|RIC1|BASP1|SHQ1|EIF4EBP1|ENSA	http://amigo.geneontology.org/amigo/term/GO:0051172	bp
cell morphogenesis	Gene Ontology	GO:0000902	6	219	0.000618656	0.0107687	LIPA|CTTN|STMN1|CAP2|CDC42EP4|MELTF	http://amigo.geneontology.org/amigo/term/GO:0000902	bp
regulation of metabolic process	Gene Ontology	GO:0019222	17	1531	0.000703993	0.0119906	EDF1|ATXN1L|DPY30|HMGB1|JUN|RIC1|C26H6ORF125|BASP1|SHQ1|EIF4EBP1|ENSA|SLC1A4|HMGN3|PDCD5|MELTF|MAFF|YAP1	http://amigo.geneontology.org/amigo/term/GO:0019222	bp
apoptotic cell clearance	Gene Ontology	GO:0043277	2	7	0.000740281	0.0123432	HMGB1|MFGE8	http://amigo.geneontology.org/amigo/term/GO:0043277	bp
cellular developmental process	Gene Ontology	GO:0048869	12	869	0.000750493	0.0123831	LIPA|CTTN|STMN1|HMGB1|JUN|CAP2|CDC42EP4|C26H6ORF125|BASP1|THY1|MELTF|MAFF	http://amigo.geneontology.org/amigo/term/GO:0048869	bp
negative regulation of cellular process	Gene Ontology	GO:0048523	13	1003	0.000802432	0.0129993	STMN1|DPY30|HMGB1|JUN|RIC1|BASP1|SHQ1|EIF4EBP1|ENSA|ATXN1L|THY1|PDCD5|MELTF	http://amigo.geneontology.org/amigo/term/GO:0048523	bp
regulation of macromolecule metabolic process	Gene Ontology	GO:0060255	16	1408	0.000804247	0.0129993	EDF1|ATXN1L|DPY30|HMGB1|JUN|RIC1|C26H6ORF125|BASP1|SHQ1|EIF4EBP1|ENSA|HMGN3|PDCD5|MELTF|MAFF|YAP1	http://amigo.geneontology.org/amigo/term/GO:0060255	bp
insulin secretion	Gene Ontology	GO:0030073	3	37	0.000828534	0.0131621	C26H6ORF125|HMGN3|ENSA	http://amigo.geneontology.org/amigo/term/GO:0030073	bp
regulation of protein localization	Gene Ontology	GO:0032880	5	153	0.000830941	0.0131621	C26H6ORF125|HMGB1|PDCD5|HMGN3|ENSA	http://amigo.geneontology.org/amigo/term/GO:0032880	bp
establishment of protein localization to extracellular region	Gene Ontology	GO:0035592	4	89	0.000906134	0.0140717	C26H6ORF125|HMGB1|HMGN3|ENSA	http://amigo.geneontology.org/amigo/term/GO:0035592	bp
protein secretion	Gene Ontology	GO:0009306	4	89	0.000906134	0.0140717	C26H6ORF125|HMGB1|HMGN3|ENSA	http://amigo.geneontology.org/amigo/term/GO:0009306	bp
protein localization to extracellular region	Gene Ontology	GO:0071692	4	90	0.000943083	0.0144265	C26H6ORF125|HMGB1|HMGN3|ENSA	http://amigo.geneontology.org/amigo/term/GO:0071692	bp
regulation of peptide hormone secretion	Gene Ontology	GO:0090276	3	39	0.0009563	0.0144265	C26H6ORF125|HMGN3|ENSA	http://amigo.geneontology.org/amigo/term/GO:0090276	bp
mitochondrial transport	Gene Ontology	GO:0006839	3	40	0.0010246	0.0150385	PDCD5|TIMM23B|TIMM10	http://amigo.geneontology.org/amigo/term/GO:0006839	bp
cellular component morphogenesis	Gene Ontology	GO:0032989	6	242	0.00102535	0.0150385	LIPA|CTTN|STMN1|CAP2|CDC42EP4|MELTF	http://amigo.geneontology.org/amigo/term/GO:0032989	bp
negative regulation of cellular metabolic process	Gene Ontology	GO:0031324	9	547	0.00108641	0.015781	ATXN1L|DPY30|HMGB1|JUN|RIC1|BASP1|SHQ1|EIF4EBP1|ENSA	http://amigo.geneontology.org/amigo/term/GO:0031324	bp
lung development	Gene Ontology	GO:0030324	3	41	0.0010959	0.015781	LIPA|HMGB1|ATXN1L	http://amigo.geneontology.org/amigo/term/GO:0030324	bp
positive regulation of DNA binding	Gene Ontology	GO:0043388	2	9	0.0011242	0.0158993	EDF1|HMGB1	http://amigo.geneontology.org/amigo/term/GO:0043388	bp
protein insertion into membrane	Gene Ontology	GO:0051205	2	9	0.0011242	0.0158993	PDCD5|TIMM10	http://amigo.geneontology.org/amigo/term/GO:0051205	bp
regulation of protein complex assembly	Gene Ontology	GO:0043254	4	96	0.00118735	0.016644	HMGB1|CTTN|STMN1|CDC42EP4	http://amigo.geneontology.org/amigo/term/GO:0043254	bp
respiratory tube development	Gene Ontology	GO:0030323	3	43	0.00124774	0.0173371	LIPA|HMGB1|ATXN1L	http://amigo.geneontology.org/amigo/term/GO:0030323	bp
peptide secretion	Gene Ontology	GO:0002790	4	98	0.00127776	0.0175998	C26H6ORF125|HMGB1|HMGN3|ENSA	http://amigo.geneontology.org/amigo/term/GO:0002790	bp
negative regulation of macromolecule metabolic process	Gene Ontology	GO:0010605	9	566	0.00137079	0.0187184	ATXN1L|DPY30|HMGB1|JUN|RIC1|BASP1|SHQ1|EIF4EBP1|ENSA	http://amigo.geneontology.org/amigo/term/GO:0010605	bp
cellular protein metabolic process	Gene Ontology	GO:0044267	14	1236	0.00179531	0.0236981	NRK|UBXN2B|RPL37|HMGB1|RIC1|C26H6ORF125|SUMO3|EIF4EBP1|ENSA|HECW2|DPY30|PDCD5|MELTF|YAP1	http://amigo.geneontology.org/amigo/term/GO:0044267	bp
negative regulation of biological process	Gene Ontology	GO:0048519	13	1101	0.00183781	0.0238431	STMN1|DPY30|HMGB1|JUN|RIC1|BASP1|SHQ1|EIF4EBP1|ENSA|ATXN1L|THY1|PDCD5|MELTF	http://amigo.geneontology.org/amigo/term/GO:0048519	bp
regulation of phagocytosis	Gene Ontology	GO:0050764	2	12	0.00184333	0.0238431	HMGB1|MFGE8	http://amigo.geneontology.org/amigo/term/GO:0050764	bp
negative regulation of gene expression	Gene Ontology	GO:0010629	7	371	0.00185145	0.0238431	ATXN1L|DPY30|HMGB1|JUN|BASP1|SHQ1|EIF4EBP1	http://amigo.geneontology.org/amigo/term/GO:0010629	bp
peptide hormone secretion	Gene Ontology	GO:0030072	3	51	0.00198514	0.0253586	C26H6ORF125|HMGN3|ENSA	http://amigo.geneontology.org/amigo/term/GO:0030072	bp
negative regulation of RNA metabolic process	Gene Ontology	GO:0051253	6	278	0.00204065	0.0257534	ATXN1L|DPY30|HMGB1|JUN|BASP1|SHQ1	http://amigo.geneontology.org/amigo/term/GO:0051253	bp
protein-containing complex assembly	Gene Ontology	GO:0065003	7	378	0.002053	0.0257534	CTTN|STMN1|HMGB1|CDC42EP4|C26H6ORF125|SHQ1|HIST1H101	http://amigo.geneontology.org/amigo/term/GO:0065003	bp
respiratory system development	Gene Ontology	GO:0060541	3	52	0.00209269	0.0257534	LIPA|HMGB1|ATXN1L	http://amigo.geneontology.org/amigo/term/GO:0060541	bp
vesicle-mediated transport	Gene Ontology	GO:0016192	6	280	0.00211357	0.0257534	CTTN|MFGE8|DPY30|HMGB1|RIC1|CLTA	http://amigo.geneontology.org/amigo/term/GO:0016192	bp
regulation of localization	Gene Ontology	GO:0032879	8	490	0.00215739	0.0260863	STMN1|MFGE8|HMGB1|C26H6ORF125|ENSA|HMGN3|THY1|PDCD5	http://amigo.geneontology.org/amigo/term/GO:0032879	bp
negative regulation of metabolic process	Gene Ontology	GO:0009892	9	610	0.00226305	0.0271567	ATXN1L|DPY30|HMGB1|JUN|RIC1|BASP1|SHQ1|EIF4EBP1|ENSA	http://amigo.geneontology.org/amigo/term/GO:0009892	bp
regulation of protein polymerization	Gene Ontology	GO:0032271	3	54	0.00231849	0.0276127	CTTN|STMN1|CDC42EP4	http://amigo.geneontology.org/amigo/term/GO:0032271	bp
regulation of developmental process	Gene Ontology	GO:0050793	8	501	0.00246821	0.0291765	CTTN|ATXN1L|HMGB1|JUN|CDC42EP4|C26H6ORF125|MELTF|MAFF	http://amigo.geneontology.org/amigo/term/GO:0050793	bp
regulation of hormone secretion	Gene Ontology	GO:0046883	3	56	0.00255884	0.0300238	C26H6ORF125|HMGN3|ENSA	http://amigo.geneontology.org/amigo/term/GO:0046883	bp
negative regulation of nucleobase-containing compound metabolic process	Gene Ontology	GO:0045934	6	292	0.00259329	0.0302042	ATXN1L|DPY30|HMGB1|JUN|BASP1|SHQ1	http://amigo.geneontology.org/amigo/term/GO:0045934	bp
regulation of cellular component biogenesis	Gene Ontology	GO:0044087	5	202	0.00272738	0.0313373	HMGB1|SHQ1|STMN1|CTTN|CDC42EP4	http://amigo.geneontology.org/amigo/term/GO:0044087	bp
developmental process	Gene Ontology	GO:0032502	14	1296	0.0027594	0.0314452	LIPA|CTTN|STMN1|HMGB1|JUN|CAP2|CDC42EP4|C26H6ORF125|BASP1|ATXN1L|THY1|MBP|MELTF|MAFF	http://amigo.geneontology.org/amigo/term/GO:0032502	bp
nucleotide-excision repair	Gene Ontology	GO:0006289	2	16	0.0030622	0.0341587	HMGB1|CETN2	http://amigo.geneontology.org/amigo/term/GO:0006289	bp
mitochondrial membrane organization	Gene Ontology	GO:0007006	2	16	0.0030622	0.0341587	PDCD5|TIMM10	http://amigo.geneontology.org/amigo/term/GO:0007006	bp
protein-containing complex subunit organization	Gene Ontology	GO:0043933	7	409	0.00315779	0.0347863	CTTN|STMN1|HMGB1|CDC42EP4|C26H6ORF125|SHQ1|HIST1H101	http://amigo.geneontology.org/amigo/term/GO:0043933	bp
macromolecule biosynthetic process	Gene Ontology	GO:0009059	13	1173	0.00316239	0.0347863	EDF1|ATXN1L|RPL37|HMGB1|JUN|C26H6ORF125|BASP1|EIF4EBP1|DPY30|HMGN3|YAP1|MAFF|CHST6	http://amigo.geneontology.org/amigo/term/GO:0009059	bp
regulation of cellular component organization	Gene Ontology	GO:0051128	8	524	0.00323141	0.0353003	CTTN|STMN1|HMGB1|JUN|CDC42EP4|SLC1A4|PDCD5|MELTF	http://amigo.geneontology.org/amigo/term/GO:0051128	bp
negative regulation of cellular macromolecule biosynthetic process	Gene Ontology	GO:2000113	6	307	0.00330297	0.035835	ATXN1L|DPY30|HMGB1|JUN|BASP1|EIF4EBP1	http://amigo.geneontology.org/amigo/term/GO:2000113	bp
regulation of cellular macromolecule biosynthetic process	Gene Ontology	GO:2000112	11	907	0.00339653	0.036352	EDF1|ATXN1L|DPY30|HMGB1|JUN|C26H6ORF125|BASP1|EIF4EBP1|HMGN3|MAFF|YAP1	http://amigo.geneontology.org/amigo/term/GO:2000112	bp
positive regulation of gene expression	Gene Ontology	GO:0010628	7	416	0.00346058	0.0365455	HMGN3|HMGB1|JUN|C26H6ORF125|PDCD5|MELTF|MAFF	http://amigo.geneontology.org/amigo/term/GO:0010628	bp
cellular protein localization	Gene Ontology	GO:0034613	6	310	0.00346074	0.0365455	CTTN|TIMM23B|CLTA|SARNP|TIMM10|PDCD5	http://amigo.geneontology.org/amigo/term/GO:0034613	bp
anatomical structure development	Gene Ontology	GO:0048856	13	1189	0.00354361	0.0371727	LIPA|CTTN|STMN1|HMGB1|CAP2|CDC42EP4|C26H6ORF125|BASP1|ATXN1L|THY1|MBP|MELTF|MAFF	http://amigo.geneontology.org/amigo/term/GO:0048856	bp
cellular macromolecule localization	Gene Ontology	GO:0070727	6	312	0.003569	0.0371928	CTTN|TIMM23B|CLTA|SARNP|TIMM10|PDCD5	http://amigo.geneontology.org/amigo/term/GO:0070727	bp
protein targeting	Gene Ontology	GO:0006605	3	64	0.00367171	0.037849	PDCD5|TIMM23B|TIMM10	http://amigo.geneontology.org/amigo/term/GO:0006605	bp
negative regulation of macromolecule biosynthetic process	Gene Ontology	GO:0010558	6	314	0.00367976	0.037849	ATXN1L|DPY30|HMGB1|JUN|BASP1|EIF4EBP1	http://amigo.geneontology.org/amigo/term/GO:0010558	bp
cellular component biogenesis	Gene Ontology	GO:0044085	9	658	0.00371117	0.0379253	DIMT1|CTTN|STMN1|HMGB1|CDC42EP4|C26H6ORF125|SHQ1|HIST1H101|ZYX	http://amigo.geneontology.org/amigo/term/GO:0044085	bp
regulation of secretion by cell	Gene Ontology	GO:1903530	4	133	0.00373507	0.0379253	C26H6ORF125|HMGB1|HMGN3|ENSA	http://amigo.geneontology.org/amigo/term/GO:1903530	bp
RNA processing	Gene Ontology	GO:0006396	5	220	0.00389318	0.0392789	SMNDC1|DIMT1|SHQ1|WBP4|ADAT2	http://amigo.geneontology.org/amigo/term/GO:0006396	bp
protein polymerization	Gene Ontology	GO:0051258	3	66	0.00398918	0.0399928	CTTN|STMN1|CDC42EP4	http://amigo.geneontology.org/amigo/term/GO:0051258	bp
regulation of macromolecule biosynthetic process	Gene Ontology	GO:0010556	11	930	0.0040906	0.0404781	EDF1|ATXN1L|DPY30|HMGB1|JUN|C26H6ORF125|BASP1|EIF4EBP1|HMGN3|MAFF|YAP1	http://amigo.geneontology.org/amigo/term/GO:0010556	bp
regulation of DNA binding	Gene Ontology	GO:0051101	2	19	0.00416536	0.0404781	EDF1|HMGB1	http://amigo.geneontology.org/amigo/term/GO:0051101	bp
substantia nigra development	Gene Ontology	GO:0021762	2	19	0.00416536	0.0404781	BASP1|MBP	http://amigo.geneontology.org/amigo/term/GO:0021762	bp
negative regulation of cellular biosynthetic process	Gene Ontology	GO:0031327	6	325	0.00433525	0.0416184	ATXN1L|DPY30|HMGB1|JUN|BASP1|EIF4EBP1	http://amigo.geneontology.org/amigo/term/GO:0031327	bp
negative regulation of biosynthetic process	Gene Ontology	GO:0009890	6	325	0.00433525	0.0416184	ATXN1L|DPY30|HMGB1|JUN|BASP1|EIF4EBP1	http://amigo.geneontology.org/amigo/term/GO:0009890	bp
anatomical structure morphogenesis	Gene Ontology	GO:0009653	8	553	0.00444269	0.0421389	LIPA|CTTN|STMN1|HMGB1|CAP2|CDC42EP4|THY1|MELTF	http://amigo.geneontology.org/amigo/term/GO:0009653	bp
positive regulation of proteolysis	Gene Ontology	GO:0045862	3	69	0.00449588	0.0421389	HMGB1|PDCD5|MELTF	http://amigo.geneontology.org/amigo/term/GO:0045862	bp
regulation of secretion	Gene Ontology	GO:0051046	4	142	0.00468119	0.0433626	C26H6ORF125|HMGB1|HMGN3|ENSA	http://amigo.geneontology.org/amigo/term/GO:0051046	bp
hormone secretion	Gene Ontology	GO:0046879	3	71	0.00485434	0.0444467	C26H6ORF125|HMGN3|ENSA	http://amigo.geneontology.org/amigo/term/GO:0046879	bp
regulation of generation of precursor metabolites and energy	Gene Ontology	GO:0043467	2	21	0.00498828	0.045155	C26H6ORF125|HMGB1	http://amigo.geneontology.org/amigo/term/GO:0043467	bp
hormone transport	Gene Ontology	GO:0009914	3	72	0.00503986	0.045155	C26H6ORF125|HMGN3|ENSA	http://amigo.geneontology.org/amigo/term/GO:0009914	bp
cell-substrate adhesion	Gene Ontology	GO:0031589	3	72	0.00503986	0.045155	CTTN|MELTF|ZYX	http://amigo.geneontology.org/amigo/term/GO:0031589	bp
regulation of cellular biosynthetic process	Gene Ontology	GO:0031326	11	957	0.00504572	0.045155	EDF1|ATXN1L|DPY30|HMGB1|JUN|C26H6ORF125|BASP1|EIF4EBP1|HMGN3|MAFF|YAP1	http://amigo.geneontology.org/amigo/term/GO:0031326	bp
regulation of transport	Gene Ontology	GO:0051049	6	337	0.00514479	0.0457829	HMGN3|MFGE8|HMGB1|C26H6ORF125|ENSA|PDCD5	http://amigo.geneontology.org/amigo/term/GO:0051049	bp
regulation of biosynthetic process	Gene Ontology	GO:0009889	11	962	0.00524063	0.046126	EDF1|ATXN1L|DPY30|HMGB1|JUN|C26H6ORF125|BASP1|EIF4EBP1|HMGN3|MAFF|YAP1	http://amigo.geneontology.org/amigo/term/GO:0009889	bp
protein metabolic process	Gene Ontology	GO:0019538	14	1395	0.00526158	0.046126	NRK|UBXN2B|RPL37|HMGB1|RIC1|C26H6ORF125|SUMO3|EIF4EBP1|ENSA|HECW2|DPY30|PDCD5|MELTF|YAP1	http://amigo.geneontology.org/amigo/term/GO:0019538	bp
supramolecular fiber organization	Gene Ontology	GO:0097435	4	147	0.00527071	0.046126	CTTN|STMN1|ZYX|CDC42EP4	http://amigo.geneontology.org/amigo/term/GO:0097435	bp
cellular biosynthetic process	Gene Ontology	GO:0044249	14	1411	0.00580032	0.0504819	MSMO1|EDF1|ATXN1L|RPL37|HMGB1|JUN|C26H6ORF125|BASP1|EIF4EBP1|DPY30|HMGN3|YAP1|MAFF|CHST6	http://amigo.geneontology.org/amigo/term/GO:0044249	bp
regulation of RNA metabolic process	Gene Ontology	GO:0051252	10	841	0.00592587	0.0512927	EDF1|ATXN1L|DPY30|HMGB1|JUN|BASP1|SHQ1|HMGN3|MAFF|YAP1	http://amigo.geneontology.org/amigo/term/GO:0051252	bp
neural nucleus development	Gene Ontology	GO:0048857	2	24	0.00635055	0.0537929	BASP1|MBP	http://amigo.geneontology.org/amigo/term/GO:0048857	bp
cellular component assembly	Gene Ontology	GO:0022607	8	589	0.00640248	0.0539443	CTTN|STMN1|HMGB1|CDC42EP4|C26H6ORF125|SHQ1|HIST1H101|ZYX	http://amigo.geneontology.org/amigo/term/GO:0022607	bp
DNA conformation change	Gene Ontology	GO:0071103	3	79	0.00645826	0.0539808	RAD54L|HMGB1|HIST1H101	http://amigo.geneontology.org/amigo/term/GO:0071103	bp
regulation of cell differentiation	Gene Ontology	GO:0045595	6	354	0.00647497	0.0539808	CTTN|HMGB1|JUN|C26H6ORF125|MELTF|MAFF	http://amigo.geneontology.org/amigo/term/GO:0045595	bp
positive regulation of cellular metabolic process	Gene Ontology	GO:0031325	9	722	0.00667734	0.0553764	EDF1|HMGN3|HMGB1|JUN|C26H6ORF125|SLC1A4|PDCD5|MELTF|MAFF	http://amigo.geneontology.org/amigo/term/GO:0031325	bp
positive regulation of molecular function	Gene Ontology	GO:0044093	6	357	0.00673344	0.0555464	EDF1|HMGN3|CDC42EP4|HMGB1|RIC1|PDCD5	http://amigo.geneontology.org/amigo/term/GO:0044093	bp
organic substance biosynthetic process	Gene Ontology	GO:1901576	14	1437	0.00677023	0.0555464	MSMO1|EDF1|ATXN1L|RPL37|HMGB1|JUN|C26H6ORF125|BASP1|EIF4EBP1|DPY30|HMGN3|YAP1|MAFF|CHST6	http://amigo.geneontology.org/amigo/term/GO:1901576	bp
positive regulation of actin filament polymerization	Gene Ontology	GO:0030838	2	25	0.0068381	0.0555464	CTTN|CDC42EP4	http://amigo.geneontology.org/amigo/term/GO:0030838	bp
cellular macromolecule biosynthetic process	Gene Ontology	GO:0034645	12	1147	0.00709273	0.0570299	EDF1|ATXN1L|RPL37|HMGB1|JUN|C26H6ORF125|BASP1|EIF4EBP1|DPY30|HMGN3|MAFF|YAP1	http://amigo.geneontology.org/amigo/term/GO:0034645	bp
positive regulation of cysteine-type endopeptidase activity involved in apoptotic process	Gene Ontology	GO:0043280	2	26	0.00734211	0.0575738	HMGB1|PDCD5	http://amigo.geneontology.org/amigo/term/GO:0043280	bp
midbrain development	Gene Ontology	GO:0030901	2	26	0.00734211	0.0575738	BASP1|MBP	http://amigo.geneontology.org/amigo/term/GO:0030901	bp
phagocytosis	Gene Ontology	GO:0006909	2	26	0.00734211	0.0575738	HMGB1|MFGE8	http://amigo.geneontology.org/amigo/term/GO:0006909	bp
cellular nitrogen compound biosynthetic process	Gene Ontology	GO:0044271	12	1154	0.00742553	0.0579411	EDF1|ATXN1L|RPL37|HMGB1|JUN|C26H6ORF125|BASP1|EIF4EBP1|DPY30|HMGN3|MAFF|YAP1	http://amigo.geneontology.org/amigo/term/GO:0044271	bp
regulation of supramolecular fiber organization	Gene Ontology	GO:1902903	3	84	0.00760283	0.0590337	CTTN|STMN1|CDC42EP4	http://amigo.geneontology.org/amigo/term/GO:1902903	bp
negative regulation of transcription, DNA-templated	Gene Ontology	GO:0045892	5	260	0.00769249	0.0594385	DPY30|HMGB1|JUN|ATXN1L|BASP1	http://amigo.geneontology.org/amigo/term/GO:0045892	bp
positive regulation of cysteine-type endopeptidase activity	Gene Ontology	GO:2001056	2	27	0.00786242	0.0601646	HMGB1|PDCD5	http://amigo.geneontology.org/amigo/term/GO:2001056	bp
positive regulation of organelle organization	Gene Ontology	GO:0010638	4	166	0.00796056	0.0602801	SLC1A4|PDCD5|CTTN|CDC42EP4	http://amigo.geneontology.org/amigo/term/GO:0010638	bp
biosynthetic process	Gene Ontology	GO:0009058	14	1467	0.00804714	0.0602801	MSMO1|EDF1|ATXN1L|RPL37|HMGB1|JUN|C26H6ORF125|BASP1|EIF4EBP1|DPY30|HMGN3|YAP1|MAFF|CHST6	http://amigo.geneontology.org/amigo/term/GO:0009058	bp
positive regulation of hydrolase activity	Gene Ontology	GO:0051345	4	167	0.0081229	0.0602801	RIC1|HMGB1|PDCD5|CDC42EP4	http://amigo.geneontology.org/amigo/term/GO:0051345	bp
regulation of nucleobase-containing compound metabolic process	Gene Ontology	GO:0019219	10	882	0.00813882	0.0602801	EDF1|ATXN1L|DPY30|HMGB1|JUN|BASP1|SHQ1|HMGN3|MAFF|YAP1	http://amigo.geneontology.org/amigo/term/GO:0019219	bp
negative regulation of RNA biosynthetic process	Gene Ontology	GO:1902679	5	264	0.00817727	0.0602801	DPY30|HMGB1|JUN|ATXN1L|BASP1	http://amigo.geneontology.org/amigo/term/GO:1902679	bp
negative regulation of nucleic acid-templated transcription	Gene Ontology	GO:1903507	5	264	0.00817727	0.0602801	DPY30|HMGB1|JUN|ATXN1L|BASP1	http://amigo.geneontology.org/amigo/term/GO:1903507	bp
organonitrogen compound metabolic process	Gene Ontology	GO:1901564	15	1625	0.00818196	0.0602801	NRK|UBXN2B|SUMO3|RPL37|HMGB1|RIC1|C26H6ORF125|YAP1|EIF4EBP1|ENSA|HECW2|DPY30|PDCD5|MELTF|CHST6	http://amigo.geneontology.org/amigo/term/GO:1901564	bp
positive regulation of cellular component organization	Gene Ontology	GO:0051130	5	265	0.0083017	0.0606238	SLC1A4|PDCD5|CTTN|MELTF|CDC42EP4	http://amigo.geneontology.org/amigo/term/GO:0051130	bp
establishment of protein localization to organelle	Gene Ontology	GO:0072594	3	87	0.00834343	0.0606238	PDCD5|TIMM23B|TIMM10	http://amigo.geneontology.org/amigo/term/GO:0072594	bp
positive regulation of protein polymerization	Gene Ontology	GO:0032273	2	28	0.00839887	0.060748	CTTN|CDC42EP4	http://amigo.geneontology.org/amigo/term/GO:0032273	bp
DNA geometric change	Gene Ontology	GO:0032392	2	29	0.00895132	0.0638688	RAD54L|HMGB1	http://amigo.geneontology.org/amigo/term/GO:0032392	bp
regulation of anatomical structure morphogenesis	Gene Ontology	GO:0022603	4	173	0.00914271	0.064942	HMGB1|CTTN|MELTF|CDC42EP4	http://amigo.geneontology.org/amigo/term/GO:0022603	bp
regulation of cellular catabolic process	Gene Ontology	GO:0031329	4	175	0.00950035	0.0670179	SLC1A4|C26H6ORF125|HMGB1|RIC1	http://amigo.geneontology.org/amigo/term/GO:0031329	bp
skeletal muscle cell differentiation	Gene Ontology	GO:0035914	2	30	0.00951959	0.0670179	C26H6ORF125|MAFF	http://amigo.geneontology.org/amigo/term/GO:0035914	bp
regulation of hydrolase activity	Gene Ontology	GO:0051336	5	277	0.00989901	0.0682159	RIC1|HMGB1|PDCD5|ENSA|CDC42EP4	http://amigo.geneontology.org/amigo/term/GO:0051336	bp
actin filament organization	Gene Ontology	GO:0007015	3	93	0.00994815	0.0682159	CTTN|ZYX|CDC42EP4	http://amigo.geneontology.org/amigo/term/GO:0007015	bp
regulation of cell morphogenesis	Gene Ontology	GO:0022604	3	93	0.00994815	0.0682159	CTTN|MELTF|CDC42EP4	http://amigo.geneontology.org/amigo/term/GO:0022604	bp
endocytosis	Gene Ontology	GO:0006897	3	93	0.00994815	0.0682159	CTTN|CLTA|MFGE8	http://amigo.geneontology.org/amigo/term/GO:0006897	bp
positive regulation of endopeptidase activity	Gene Ontology	GO:0010950	2	31	0.0101035	0.0689828	HMGB1|PDCD5	http://amigo.geneontology.org/amigo/term/GO:0010950	bp
positive regulation of metabolic process	Gene Ontology	GO:0009893	9	778	0.0105401	0.0710445	EDF1|HMGN3|HMGB1|JUN|C26H6ORF125|SLC1A4|PDCD5|MELTF|MAFF	http://amigo.geneontology.org/amigo/term/GO:0009893	bp
ncRNA processing	Gene Ontology	GO:0034470	3	96	0.0108131	0.0723393	DIMT1|SHQ1|ADAT2	http://amigo.geneontology.org/amigo/term/GO:0034470	bp
cellular response to DNA damage stimulus	Gene Ontology	GO:0006974	4	182	0.0108235	0.0723393	RAD54L|HMGB1|CETN2|YAP1	http://amigo.geneontology.org/amigo/term/GO:0006974	bp
positive regulation of peptidase activity	Gene Ontology	GO:0010952	2	33	0.0113179	0.0750104	HMGB1|PDCD5	http://amigo.geneontology.org/amigo/term/GO:0010952	bp
positive regulation of macromolecule biosynthetic process	Gene Ontology	GO:0010557	6	403	0.0116966	0.0768775	EDF1|HMGN3|HMGB1|JUN|C26H6ORF125|MAFF	http://amigo.geneontology.org/amigo/term/GO:0010557	bp
regulation of transcription, DNA-templated	Gene Ontology	GO:0006355	9	793	0.0118154	0.0773372	EDF1|ATXN1L|DPY30|HMGB1|JUN|BASP1|HMGN3|MAFF|YAP1	http://amigo.geneontology.org/amigo/term/GO:0006355	bp
positive regulation of nitrogen compound metabolic process	Gene Ontology	GO:0051173	8	658	0.0119173	0.0776833	EDF1|HMGN3|HMGB1|JUN|C26H6ORF125|PDCD5|MELTF|MAFF	http://amigo.geneontology.org/amigo/term/GO:0051173	bp
signal release	Gene Ontology	GO:0023061	3	101	0.0123489	0.0795803	C26H6ORF125|HMGN3|ENSA	http://amigo.geneontology.org/amigo/term/GO:0023061	bp
cell population proliferation	Gene Ontology	GO:0008283	6	408	0.0123591	0.0795803	MARCKSL1|LIPA|ATXN1L|HMGB1|JUN|PDCD5	http://amigo.geneontology.org/amigo/term/GO:0008283	bp
secretion by cell	Gene Ontology	GO:0032940	4	190	0.0124751	0.0800022	C26H6ORF125|HMGB1|HMGN3|ENSA	http://amigo.geneontology.org/amigo/term/GO:0032940	bp
eye development	Gene Ontology	GO:0001654	3	102	0.0126702	0.0800976	LIPA|THY1|HMGB1	http://amigo.geneontology.org/amigo/term/GO:0001654	bp
regulation of organelle organization	Gene Ontology	GO:0033043	5	295	0.0126732	0.0800976	SLC1A4|PDCD5|STMN1|CTTN|CDC42EP4	http://amigo.geneontology.org/amigo/term/GO:0033043	bp
response to stimulus	Gene Ontology	GO:0050896	16	1874	0.0127615	0.0802154	NRK|LIPA|STMN1|RAD54L|HMGB1|JUN|CETN2|CDC42EP4|EIF4EBP1|SLC1A4|HMGN3|THY1|PDCD5|MBP|ZYX|YAP1	http://amigo.geneontology.org/amigo/term/GO:0050896	bp
regulation of nucleic acid-templated transcription	Gene Ontology	GO:1903506	9	807	0.0131072	0.0814189	EDF1|ATXN1L|DPY30|HMGB1|JUN|BASP1|HMGN3|MAFF|YAP1	http://amigo.geneontology.org/amigo/term/GO:1903506	bp
regulation of RNA biosynthetic process	Gene Ontology	GO:2001141	9	807	0.0131072	0.0814189	EDF1|ATXN1L|DPY30|HMGB1|JUN|BASP1|HMGN3|MAFF|YAP1	http://amigo.geneontology.org/amigo/term/GO:2001141	bp
negative regulation of protein complex assembly	Gene Ontology	GO:0031333	2	36	0.0132531	0.0816844	HMGB1|STMN1	http://amigo.geneontology.org/amigo/term/GO:0031333	bp
positive regulation of binding	Gene Ontology	GO:0051099	2	36	0.0132531	0.0816844	EDF1|HMGB1	http://amigo.geneontology.org/amigo/term/GO:0051099	bp
positive regulation of cellular biosynthetic process	Gene Ontology	GO:0031328	6	417	0.0136174	0.0829203	EDF1|HMGN3|HMGB1|JUN|C26H6ORF125|MAFF	http://amigo.geneontology.org/amigo/term/GO:0031328	bp
sensory system development	Gene Ontology	GO:0048880	3	105	0.013663	0.0829203	LIPA|THY1|HMGB1	http://amigo.geneontology.org/amigo/term/GO:0048880	bp
import into cell	Gene Ontology	GO:0098657	3	105	0.013663	0.0829203	CTTN|CLTA|MFGE8	http://amigo.geneontology.org/amigo/term/GO:0098657	bp
protein import	Gene Ontology	GO:0017038	2	37	0.0139279	0.0838852	PDCD5|TIMM23B	http://amigo.geneontology.org/amigo/term/GO:0017038	bp
receptor-mediated endocytosis	Gene Ontology	GO:0006898	2	37	0.0139279	0.0838852	CTTN|CLTA	http://amigo.geneontology.org/amigo/term/GO:0006898	bp
positive regulation of cellular catabolic process	Gene Ontology	GO:0031331	3	106	0.0140035	0.084021	SLC1A4|C26H6ORF125|HMGB1	http://amigo.geneontology.org/amigo/term/GO:0031331	bp
system development	Gene Ontology	GO:0048731	10	960	0.0140589	0.0840349	LIPA|CTTN|STMN1|HMGB1|C26H6ORF125|BASP1|ATXN1L|THY1|MBP|MAFF	http://amigo.geneontology.org/amigo/term/GO:0048731	bp
cell differentiation	Gene Ontology	GO:0030154	9	821	0.0145017	0.0857282	CTTN|STMN1|HMGB1|JUN|C26H6ORF125|BASP1|THY1|MELTF|MAFF	http://amigo.geneontology.org/amigo/term/GO:0030154	bp
positive regulation of biosynthetic process	Gene Ontology	GO:0009891	6	423	0.0145045	0.0857282	EDF1|HMGN3|HMGB1|JUN|C26H6ORF125|MAFF	http://amigo.geneontology.org/amigo/term/GO:0009891	bp
endosomal transport	Gene Ontology	GO:0016197	2	38	0.0146173	0.0860739	DPY30|RIC1	http://amigo.geneontology.org/amigo/term/GO:0016197	bp
transcription, DNA-templated	Gene Ontology	GO:0006351	9	825	0.0149197	0.087338	EDF1|ATXN1L|DPY30|HMGB1|JUN|BASP1|HMGN3|MAFF|YAP1	http://amigo.geneontology.org/amigo/term/GO:0006351	bp
cytoskeleton organization	Gene Ontology	GO:0007010	5	308	0.0149768	0.087338	CTTN|STMN1|CAP2|ZYX|CDC42EP4	http://amigo.geneontology.org/amigo/term/GO:0007010	bp
regulation of catabolic process	Gene Ontology	GO:0009894	4	201	0.0149974	0.087338	SLC1A4|C26H6ORF125|HMGB1|RIC1	http://amigo.geneontology.org/amigo/term/GO:0009894	bp
nucleic acid-templated transcription	Gene Ontology	GO:0097659	9	835	0.0160036	0.0913906	EDF1|ATXN1L|DPY30|HMGB1|JUN|BASP1|HMGN3|MAFF|YAP1	http://amigo.geneontology.org/amigo/term/GO:0097659	bp
animal organ development	Gene Ontology	GO:0048513	8	695	0.0160292	0.0913906	LIPA|ATXN1L|HMGB1|C26H6ORF125|BASP1|THY1|MBP|MAFF	http://amigo.geneontology.org/amigo/term/GO:0048513	bp
positive regulation of hemopoiesis	Gene Ontology	GO:1903708	2	40	0.0160395	0.0913906	HMGB1|ATXN1L	http://amigo.geneontology.org/amigo/term/GO:1903708	bp
RNA modification	Gene Ontology	GO:0009451	2	40	0.0160395	0.0913906	DIMT1|ADAT2	http://amigo.geneontology.org/amigo/term/GO:0009451	bp
RNA biosynthetic process	Gene Ontology	GO:0032774	9	836	0.0161151	0.0914922	EDF1|ATXN1L|DPY30|HMGB1|JUN|BASP1|HMGN3|MAFF|YAP1	http://amigo.geneontology.org/amigo/term/GO:0032774	bp
secretion	Gene Ontology	GO:0046903	4	207	0.0164996	0.0928039	C26H6ORF125|HMGB1|HMGN3|ENSA	http://amigo.geneontology.org/amigo/term/GO:0046903	bp
positive regulation of macromolecule metabolic process	Gene Ontology	GO:0010604	8	703	0.017039	0.0950344	EDF1|HMGN3|HMGB1|JUN|C26H6ORF125|PDCD5|MELTF|MAFF	http://amigo.geneontology.org/amigo/term/GO:0010604	bp
regulation of cytoskeleton organization	Gene Ontology	GO:0051493	3	116	0.0176739	0.0975451	CTTN|STMN1|CDC42EP4	http://amigo.geneontology.org/amigo/term/GO:0051493	bp
positive regulation of apoptotic process	Gene Ontology	GO:0043065	3	116	0.0176739	0.0975451	HMGB1|PDCD5|SHQ1	http://amigo.geneontology.org/amigo/term/GO:0043065	bp
organic cyclic compound biosynthetic process	Gene Ontology	GO:1901362	10	997	0.0178001	0.0979007	MSMO1|EDF1|ATXN1L|DPY30|HMGB1|JUN|BASP1|HMGN3|MAFF|YAP1	http://amigo.geneontology.org/amigo/term/GO:1901362	bp
ncRNA metabolic process	Gene Ontology	GO:0034660	3	117	0.0180676	0.0983474	DIMT1|SHQ1|ADAT2	http://amigo.geneontology.org/amigo/term/GO:0034660	bp
positive regulation of programmed cell death	Gene Ontology	GO:0043068	3	117	0.0180676	0.0983474	HMGB1|PDCD5|SHQ1	http://amigo.geneontology.org/amigo/term/GO:0043068	bp
extracellular matrix organization	Gene Ontology	GO:0030198	2	43	0.0182788	0.0988179	ATXN1L|MELTF	http://amigo.geneontology.org/amigo/term/GO:0030198	bp
extracellular structure organization	Gene Ontology	GO:0043062	2	43	0.0182788	0.0988179	ATXN1L|MELTF	http://amigo.geneontology.org/amigo/term/GO:0043062	bp
positive regulation of cell death	Gene Ontology	GO:0010942	3	118	0.0184662	0.0994914	HMGB1|PDCD5|SHQ1	http://amigo.geneontology.org/amigo/term/GO:0010942	bp
cell-matrix adhesion	Gene Ontology	GO:0007160	2	44	0.0190529	0.102305	CTTN|ZYX	http://amigo.geneontology.org/amigo/term/GO:0007160	bp
tube development	Gene Ontology	GO:0035295	4	217	0.0192068	0.102471	LIPA|THY1|ATXN1L|HMGB1	http://amigo.geneontology.org/amigo/term/GO:0035295	bp
regulation of hormone levels	Gene Ontology	GO:0010817	3	120	0.019278	0.102471	C26H6ORF125|HMGN3|ENSA	http://amigo.geneontology.org/amigo/term/GO:0010817	bp
positive regulation of catabolic process	Gene Ontology	GO:0009896	3	120	0.019278	0.102471	SLC1A4|C26H6ORF125|HMGB1	http://amigo.geneontology.org/amigo/term/GO:0009896	bp
cellular component disassembly	Gene Ontology	GO:0022411	3	121	0.0196912	0.103722	SLC1A4|STMN1|MELTF	http://amigo.geneontology.org/amigo/term/GO:0022411	bp
DNA repair	Gene Ontology	GO:0006281	3	121	0.0196912	0.103722	RAD54L|HMGB1|CETN2	http://amigo.geneontology.org/amigo/term/GO:0006281	bp
chromatin assembly	Gene Ontology	GO:0031497	2	45	0.0198407	0.103722	HMGB1|HIST1H101	http://amigo.geneontology.org/amigo/term/GO:0031497	bp
regulation of actin filament polymerization	Gene Ontology	GO:0030833	2	45	0.0198407	0.103722	CTTN|CDC42EP4	http://amigo.geneontology.org/amigo/term/GO:0030833	bp
cell cycle	Gene Ontology	GO:0007049	5	335	0.0206234	0.106852	EIF4EBP1|JUN|S100A6|STMN1|ENSA	http://amigo.geneontology.org/amigo/term/GO:0007049	bp
actin filament polymerization	Gene Ontology	GO:0030041	2	46	0.0206419	0.106852	CTTN|CDC42EP4	http://amigo.geneontology.org/amigo/term/GO:0030041	bp
establishment of protein localization to membrane	Gene Ontology	GO:0090150	2	48	0.0222843	0.113148	PDCD5|TIMM10	http://amigo.geneontology.org/amigo/term/GO:0090150	bp
response to endogenous stimulus	Gene Ontology	GO:0009719	5	342	0.0222866	0.113148	EIF4EBP1|HMGB1|PDCD5|JUN|ZYX	http://amigo.geneontology.org/amigo/term/GO:0009719	bp
regulation of cellular protein metabolic process	Gene Ontology	GO:0032268	7	602	0.0226044	0.114394	HMGB1|RIC1|C26H6ORF125|EIF4EBP1|ENSA|PDCD5|MELTF	http://amigo.geneontology.org/amigo/term/GO:0032268	bp
cellular response to transforming growth factor beta stimulus	Gene Ontology	GO:0071560	2	49	0.0231252	0.115553	PDCD5|ZYX	http://amigo.geneontology.org/amigo/term/GO:0071560	bp
positive regulation of protein complex assembly	Gene Ontology	GO:0031334	2	49	0.0231252	0.115553	CTTN|CDC42EP4	http://amigo.geneontology.org/amigo/term/GO:0031334	bp
chromatin assembly or disassembly	Gene Ontology	GO:0006333	2	49	0.0231252	0.115553	HMGB1|HIST1H101	http://amigo.geneontology.org/amigo/term/GO:0006333	bp
response to transforming growth factor beta	Gene Ontology	GO:0071559	2	49	0.0231252	0.115553	PDCD5|ZYX	http://amigo.geneontology.org/amigo/term/GO:0071559	bp
regulation of cysteine-type endopeptidase activity involved in apoptotic process	Gene Ontology	GO:0043281	2	50	0.0239789	0.118326	HMGB1|PDCD5	http://amigo.geneontology.org/amigo/term/GO:0043281	bp
regulation of cellular protein catabolic process	Gene Ontology	GO:1903362	2	50	0.0239789	0.118326	C26H6ORF125|RIC1	http://amigo.geneontology.org/amigo/term/GO:1903362	bp
regulation of actin filament length	Gene Ontology	GO:0030832	2	50	0.0239789	0.118326	CTTN|CDC42EP4	http://amigo.geneontology.org/amigo/term/GO:0030832	bp
regulation of actin polymerization or depolymerization	Gene Ontology	GO:0008064	2	50	0.0239789	0.118326	CTTN|CDC42EP4	http://amigo.geneontology.org/amigo/term/GO:0008064	bp
negative regulation of cellular component organization	Gene Ontology	GO:0051129	3	132	0.0245594	0.119986	HMGB1|STMN1|MELTF	http://amigo.geneontology.org/amigo/term/GO:0051129	bp
immune response-activating signal transduction	Gene Ontology	GO:0002757	2	51	0.0248455	0.119986	THY1|HMGB1	http://amigo.geneontology.org/amigo/term/GO:0002757	bp
positive regulation of supramolecular fiber organization	Gene Ontology	GO:1902905	2	51	0.0248455	0.119986	CTTN|CDC42EP4	http://amigo.geneontology.org/amigo/term/GO:1902905	bp
DNA packaging	Gene Ontology	GO:0006323	2	51	0.0248455	0.119986	HMGB1|HIST1H101	http://amigo.geneontology.org/amigo/term/GO:0006323	bp
actin polymerization or depolymerization	Gene Ontology	GO:0008154	2	51	0.0248455	0.119986	CTTN|CDC42EP4	http://amigo.geneontology.org/amigo/term/GO:0008154	bp
skeletal muscle tissue development	Gene Ontology	GO:0007519	2	51	0.0248455	0.119986	C26H6ORF125|MAFF	http://amigo.geneontology.org/amigo/term/GO:0007519	bp
regulation of cysteine-type endopeptidase activity	Gene Ontology	GO:2000116	2	52	0.0257248	0.120756	HMGB1|PDCD5	http://amigo.geneontology.org/amigo/term/GO:2000116	bp
immune response-regulating signaling pathway	Gene Ontology	GO:0002764	2	53	0.0266165	0.120756	THY1|HMGB1	http://amigo.geneontology.org/amigo/term/GO:0002764	bp
negative regulation of phosphoprotein phosphatase activity	Gene Ontology	GO:0032515	1	5	0.0273089	0.120756	ENSA	http://amigo.geneontology.org/amigo/term/GO:0032515	bp
negative regulation of antigen receptor-mediated signaling pathway	Gene Ontology	GO:0050858	1	5	0.0273089	0.120756	THY1	http://amigo.geneontology.org/amigo/term/GO:0050858	bp
regulation of response to tumor cell	Gene Ontology	GO:0002834	1	5	0.0273089	0.120756	HMGB1	http://amigo.geneontology.org/amigo/term/GO:0002834	bp
regulation of interleukin-1 beta secretion	Gene Ontology	GO:0050706	1	5	0.0273089	0.120756	HMGB1	http://amigo.geneontology.org/amigo/term/GO:0050706	bp
regulation of extracellular matrix disassembly	Gene Ontology	GO:0010715	1	5	0.0273089	0.120756	MELTF	http://amigo.geneontology.org/amigo/term/GO:0010715	bp
regulation of interleukin-1 secretion	Gene Ontology	GO:0050704	1	5	0.0273089	0.120756	HMGB1	http://amigo.geneontology.org/amigo/term/GO:0050704	bp
regulation of mononuclear cell migration	Gene Ontology	GO:0071675	1	5	0.0273089	0.120756	HMGB1	http://amigo.geneontology.org/amigo/term/GO:0071675	bp
negative regulation of T cell receptor signaling pathway	Gene Ontology	GO:0050860	1	5	0.0273089	0.120756	THY1	http://amigo.geneontology.org/amigo/term/GO:0050860	bp
regulation of mitochondrial translation	Gene Ontology	GO:0070129	1	5	0.0273089	0.120756	C26H6ORF125	http://amigo.geneontology.org/amigo/term/GO:0070129	bp
response to tumor cell	Gene Ontology	GO:0002347	1	5	0.0273089	0.120756	HMGB1	http://amigo.geneontology.org/amigo/term/GO:0002347	bp
regulation of immune response to tumor cell	Gene Ontology	GO:0002837	1	5	0.0273089	0.120756	HMGB1	http://amigo.geneontology.org/amigo/term/GO:0002837	bp
glucosamine-containing compound metabolic process	Gene Ontology	GO:1901071	1	5	0.0273089	0.120756	CHST6	http://amigo.geneontology.org/amigo/term/GO:1901071	bp
immune response to tumor cell	Gene Ontology	GO:0002418	1	5	0.0273089	0.120756	HMGB1	http://amigo.geneontology.org/amigo/term/GO:0002418	bp
actin cytoskeleton organization	Gene Ontology	GO:0030036	3	138	0.027464	0.120756	CTTN|ZYX|CDC42EP4	http://amigo.geneontology.org/amigo/term/GO:0030036	bp
skeletal muscle organ development	Gene Ontology	GO:0060538	2	54	0.0275207	0.120756	C26H6ORF125|MAFF	http://amigo.geneontology.org/amigo/term/GO:0060538	bp
positive regulation of RNA biosynthetic process	Gene Ontology	GO:1902680	5	363	0.027792	0.121274	EDF1|HMGN3|HMGB1|JUN|MAFF	http://amigo.geneontology.org/amigo/term/GO:1902680	bp
positive regulation of nucleic acid-templated transcription	Gene Ontology	GO:1903508	5	363	0.027792	0.121274	EDF1|HMGN3|HMGB1|JUN|MAFF	http://amigo.geneontology.org/amigo/term/GO:1903508	bp
protein localization to organelle	Gene Ontology	GO:0033365	3	139	0.0279651	0.121694	PDCD5|TIMM23B|TIMM10	http://amigo.geneontology.org/amigo/term/GO:0033365	bp
rRNA processing	Gene Ontology	GO:0006364	2	55	0.0284372	0.12281	DIMT1|SHQ1	http://amigo.geneontology.org/amigo/term/GO:0006364	bp
rRNA metabolic process	Gene Ontology	GO:0016072	2	55	0.0284372	0.12281	DIMT1|SHQ1	http://amigo.geneontology.org/amigo/term/GO:0016072	bp
positive regulation of cytoskeleton organization	Gene Ontology	GO:0051495	2	56	0.0293658	0.12281	CTTN|CDC42EP4	http://amigo.geneontology.org/amigo/term/GO:0051495	bp
multicellular organism development	Gene Ontology	GO:0007275	10	1086	0.0297647	0.12281	LIPA|CTTN|STMN1|HMGB1|C26H6ORF125|BASP1|ATXN1L|THY1|MBP|MAFF	http://amigo.geneontology.org/amigo/term/GO:0007275	bp
mitotic cell cycle process	Gene Ontology	GO:1903047	3	143	0.0300185	0.12281	EIF4EBP1|STMN1|ENSA	http://amigo.geneontology.org/amigo/term/GO:1903047	bp
regulation of protein metabolic process	Gene Ontology	GO:0051246	7	642	0.0305156	0.12281	HMGB1|RIC1|C26H6ORF125|EIF4EBP1|ENSA|PDCD5|MELTF	http://amigo.geneontology.org/amigo/term/GO:0051246	bp
cellular response to stimulus	Gene Ontology	GO:0051716	13	1576	0.0308418	0.12281	NRK|HMGN3|RAD54L|HMGB1|JUN|CETN2|CDC42EP4|EIF4EBP1|SLC1A4|THY1|PDCD5|ZYX|YAP1	http://amigo.geneontology.org/amigo/term/GO:0051716	bp
regulation of biological quality	Gene Ontology	GO:0065008	8	789	0.0309603	0.12281	LIPA|CTTN|HMGN3|HMGB1|CDC42EP4|C26H6ORF125|ENSA|MELTF	http://amigo.geneontology.org/amigo/term/GO:0065008	bp
positive regulation of RNA metabolic process	Gene Ontology	GO:0051254	5	374	0.0309929	0.12281	EDF1|HMGN3|HMGB1|JUN|MAFF	http://amigo.geneontology.org/amigo/term/GO:0051254	bp
sensory organ development	Gene Ontology	GO:0007423	3	145	0.0310743	0.12281	LIPA|THY1|HMGB1	http://amigo.geneontology.org/amigo/term/GO:0007423	bp
activation of immune response	Gene Ontology	GO:0002253	2	58	0.0312588	0.12281	THY1|HMGB1	http://amigo.geneontology.org/amigo/term/GO:0002253	bp
positive regulation of mitochondrion organization	Gene Ontology	GO:0010822	2	58	0.0312588	0.12281	SLC1A4|PDCD5	http://amigo.geneontology.org/amigo/term/GO:0010822	bp
positive regulation of NIK/NF-kappaB signaling	Gene Ontology	GO:1901224	1	6	0.0317879	0.12281	HMGB1	http://amigo.geneontology.org/amigo/term/GO:1901224	bp
tRNA wobble base modification	Gene Ontology	GO:0002097	1	6	0.0317879	0.12281	ADAT2	http://amigo.geneontology.org/amigo/term/GO:0002097	bp
interleukin-1 beta secretion	Gene Ontology	GO:0050702	1	6	0.0317879	0.12281	HMGB1	http://amigo.geneontology.org/amigo/term/GO:0050702	bp
negative regulation of blood vessel endothelial cell migration	Gene Ontology	GO:0043537	1	6	0.0317879	0.12281	HMGB1	http://amigo.geneontology.org/amigo/term/GO:0043537	bp
positive regulation of extracellular matrix organization	Gene Ontology	GO:1903055	1	6	0.0317879	0.12281	MELTF	http://amigo.geneontology.org/amigo/term/GO:1903055	bp
endothelial cell chemotaxis	Gene Ontology	GO:0035767	1	6	0.0317879	0.12281	HMGB1	http://amigo.geneontology.org/amigo/term/GO:0035767	bp
positive regulation of glycogen metabolic process	Gene Ontology	GO:0070875	1	6	0.0317879	0.12281	HMGB1	http://amigo.geneontology.org/amigo/term/GO:0070875	bp
negative regulation of microtubule polymerization	Gene Ontology	GO:0031115	1	6	0.0317879	0.12281	STMN1	http://amigo.geneontology.org/amigo/term/GO:0031115	bp
glomerular epithelial cell differentiation	Gene Ontology	GO:0072311	1	6	0.0317879	0.12281	BASP1	http://amigo.geneontology.org/amigo/term/GO:0072311	bp
renal filtration cell differentiation	Gene Ontology	GO:0061318	1	6	0.0317879	0.12281	BASP1	http://amigo.geneontology.org/amigo/term/GO:0061318	bp
DNA ligation	Gene Ontology	GO:0006266	1	6	0.0317879	0.12281	HMGB1	http://amigo.geneontology.org/amigo/term/GO:0006266	bp
cellular carbohydrate catabolic process	Gene Ontology	GO:0044275	1	6	0.0317879	0.12281	HMGB1	http://amigo.geneontology.org/amigo/term/GO:0044275	bp
cytochrome complex assembly	Gene Ontology	GO:0017004	1	6	0.0317879	0.12281	C26H6ORF125	http://amigo.geneontology.org/amigo/term/GO:0017004	bp
toll-like receptor 2 signaling pathway	Gene Ontology	GO:0034134	1	6	0.0317879	0.12281	HMGB1	http://amigo.geneontology.org/amigo/term/GO:0034134	bp
glomerular visceral epithelial cell differentiation	Gene Ontology	GO:0072112	1	6	0.0317879	0.12281	BASP1	http://amigo.geneontology.org/amigo/term/GO:0072112	bp
2-oxoglutarate metabolic process	Gene Ontology	GO:0006103	1	6	0.0317879	0.12281	MRPS36	http://amigo.geneontology.org/amigo/term/GO:0006103	bp
interleukin-1 secretion	Gene Ontology	GO:0050701	1	6	0.0317879	0.12281	HMGB1	http://amigo.geneontology.org/amigo/term/GO:0050701	bp
positive regulation of stem cell proliferation	Gene Ontology	GO:2000648	1	6	0.0317879	0.12281	ATXN1L	http://amigo.geneontology.org/amigo/term/GO:2000648	bp
mitochondrial transmembrane transport	Gene Ontology	GO:1990542	1	6	0.0317879	0.12281	TIMM23B	http://amigo.geneontology.org/amigo/term/GO:1990542	bp
positive regulation of interferon-beta production	Gene Ontology	GO:0032728	1	6	0.0317879	0.12281	HMGB1	http://amigo.geneontology.org/amigo/term/GO:0032728	bp
interleukin-6 secretion	Gene Ontology	GO:0072604	1	6	0.0317879	0.12281	HMGB1	http://amigo.geneontology.org/amigo/term/GO:0072604	bp
regulation of multicellular organismal development	Gene Ontology	GO:2000026	5	377	0.0319045	0.122961	C26H6ORF125|HMGB1|CTTN|ATXN1L|MAFF	http://amigo.geneontology.org/amigo/term/GO:2000026	bp
regulation of cell morphogenesis involved in differentiation	Gene Ontology	GO:0010769	2	59	0.0322231	0.123581	CTTN|MELTF	http://amigo.geneontology.org/amigo/term/GO:0010769	bp
cell adhesion	Gene Ontology	GO:0007155	4	256	0.0322995	0.123581	THY1|CTTN|MELTF|ZYX	http://amigo.geneontology.org/amigo/term/GO:0007155	bp
actin filament-based process	Gene Ontology	GO:0030029	3	148	0.0326943	0.12449	CTTN|ZYX|CDC42EP4	http://amigo.geneontology.org/amigo/term/GO:0030029	bp
positive regulation of immune system process	Gene Ontology	GO:0002684	3	148	0.0326943	0.12449	THY1|ATXN1L|HMGB1	http://amigo.geneontology.org/amigo/term/GO:0002684	bp
biological adhesion	Gene Ontology	GO:0022610	4	258	0.0330827	0.125667	THY1|CTTN|MELTF|ZYX	http://amigo.geneontology.org/amigo/term/GO:0022610	bp
nucleobase-containing compound biosynthetic process	Gene Ontology	GO:0034654	9	953	0.033533	0.127073	EDF1|ATXN1L|DPY30|HMGB1|JUN|BASP1|HMGN3|MAFF|YAP1	http://amigo.geneontology.org/amigo/term/GO:0034654	bp
chromosome organization	Gene Ontology	GO:0051276	4	264	0.0354988	0.127305	RAD54L|DPY30|HMGB1|HIST1H101	http://amigo.geneontology.org/amigo/term/GO:0051276	bp
positive regulation of transport	Gene Ontology	GO:0051050	3	154	0.0360645	0.127305	HMGB1|PDCD5|MFGE8	http://amigo.geneontology.org/amigo/term/GO:0051050	bp
regulation of proteolysis	Gene Ontology	GO:0030162	3	154	0.0360645	0.127305	HMGB1|PDCD5|MELTF	http://amigo.geneontology.org/amigo/term/GO:0030162	bp
glomerular epithelium development	Gene Ontology	GO:0072010	1	7	0.0362466	0.127305	BASP1	http://amigo.geneontology.org/amigo/term/GO:0072010	bp
positive regulation of type I interferon production	Gene Ontology	GO:0032481	1	7	0.0362466	0.127305	HMGB1	http://amigo.geneontology.org/amigo/term/GO:0032481	bp
regulation of T cell receptor signaling pathway	Gene Ontology	GO:0050856	1	7	0.0362466	0.127305	THY1	http://amigo.geneontology.org/amigo/term/GO:0050856	bp
hematopoietic stem cell proliferation	Gene Ontology	GO:0071425	1	7	0.0362466	0.127305	ATXN1L	http://amigo.geneontology.org/amigo/term/GO:0071425	bp
regulation of RNA polymerase II transcriptional preinitiation complex assembly	Gene Ontology	GO:0045898	1	7	0.0362466	0.127305	HMGB1	http://amigo.geneontology.org/amigo/term/GO:0045898	bp
regulation of glycogen metabolic process	Gene Ontology	GO:0070873	1	7	0.0362466	0.127305	HMGB1	http://amigo.geneontology.org/amigo/term/GO:0070873	bp
glycosaminoglycan biosynthetic process	Gene Ontology	GO:0006024	1	7	0.0362466	0.127305	CHST6	http://amigo.geneontology.org/amigo/term/GO:0006024	bp
rRNA methylation	Gene Ontology	GO:0031167	1	7	0.0362466	0.127305	DIMT1	http://amigo.geneontology.org/amigo/term/GO:0031167	bp
regulation of toll-like receptor 4 signaling pathway	Gene Ontology	GO:0034143	1	7	0.0362466	0.127305	HMGB1	http://amigo.geneontology.org/amigo/term/GO:0034143	bp
cellular response to gamma radiation	Gene Ontology	GO:0071480	1	7	0.0362466	0.127305	YAP1	http://amigo.geneontology.org/amigo/term/GO:0071480	bp
positive regulation by host of viral transcription	Gene Ontology	GO:0043923	1	7	0.0362466	0.127305	JUN	http://amigo.geneontology.org/amigo/term/GO:0043923	bp
myeloid dendritic cell activation	Gene Ontology	GO:0001773	1	7	0.0362466	0.127305	HMGB1	http://amigo.geneontology.org/amigo/term/GO:0001773	bp
regulation of carbohydrate catabolic process	Gene Ontology	GO:0043470	1	7	0.0362466	0.127305	HMGB1	http://amigo.geneontology.org/amigo/term/GO:0043470	bp
regulation of protein import	Gene Ontology	GO:1904589	1	7	0.0362466	0.127305	PDCD5	http://amigo.geneontology.org/amigo/term/GO:1904589	bp
phagocytosis, engulfment	Gene Ontology	GO:0006911	1	7	0.0362466	0.127305	MFGE8	http://amigo.geneontology.org/amigo/term/GO:0006911	bp
camera-type eye photoreceptor cell differentiation	Gene Ontology	GO:0060219	1	7	0.0362466	0.127305	THY1	http://amigo.geneontology.org/amigo/term/GO:0060219	bp
mismatch repair	Gene Ontology	GO:0006298	1	7	0.0362466	0.127305	HMGB1	http://amigo.geneontology.org/amigo/term/GO:0006298	bp
positive regulation of phagocytosis	Gene Ontology	GO:0050766	1	7	0.0362466	0.127305	MFGE8	http://amigo.geneontology.org/amigo/term/GO:0050766	bp
regulation of sprouting angiogenesis	Gene Ontology	GO:1903670	1	7	0.0362466	0.127305	HMGB1	http://amigo.geneontology.org/amigo/term/GO:1903670	bp
macromolecule catabolic process	Gene Ontology	GO:0009057	4	268	0.0371651	0.130133	C26H6ORF125|HMGB1|UBXN2B|RIC1	http://amigo.geneontology.org/amigo/term/GO:0009057	bp
heterocycle biosynthetic process	Gene Ontology	GO:0018130	9	973	0.0374705	0.130526	EDF1|ATXN1L|DPY30|HMGB1|JUN|BASP1|HMGN3|MAFF|YAP1	http://amigo.geneontology.org/amigo/term/GO:0018130	bp
aromatic compound biosynthetic process	Gene Ontology	GO:0019438	9	974	0.0376754	0.130526	EDF1|ATXN1L|DPY30|HMGB1|JUN|BASP1|HMGN3|MAFF|YAP1	http://amigo.geneontology.org/amigo/term/GO:0019438	bp
positive regulation of nucleobase-containing compound metabolic process	Gene Ontology	GO:0045935	5	395	0.0377271	0.130526	EDF1|HMGN3|HMGB1|JUN|MAFF	http://amigo.geneontology.org/amigo/term/GO:0045935	bp
macromolecule modification	Gene Ontology	GO:0043412	9	976	0.0380875	0.130985	NRK|DIMT1|DPY30|HMGB1|ADAT2|ENSA|HECW2|SUMO3|YAP1	http://amigo.geneontology.org/amigo/term/GO:0043412	bp
positive regulation of protein transport	Gene Ontology	GO:0051222	2	65	0.0382483	0.130985	HMGB1|PDCD5	http://amigo.geneontology.org/amigo/term/GO:0051222	bp
positive regulation of transcription by RNA polymerase II	Gene Ontology	GO:0045944	4	272	0.0388759	0.130985	HMGN3|HMGB1|JUN|MAFF	http://amigo.geneontology.org/amigo/term/GO:0045944	bp
positive regulation of establishment of protein localization	Gene Ontology	GO:1904951	2	66	0.0392913	0.130985	HMGB1|PDCD5	http://amigo.geneontology.org/amigo/term/GO:1904951	bp
Ras protein signal transduction	Gene Ontology	GO:0007265	2	67	0.0403451	0.130985	JUN|CDC42EP4	http://amigo.geneontology.org/amigo/term/GO:0007265	bp
positive regulation of multi-organism process	Gene Ontology	GO:0043902	2	67	0.0403451	0.130985	HMGB1|JUN	http://amigo.geneontology.org/amigo/term/GO:0043902	bp
macromolecule methylation	Gene Ontology	GO:0043414	2	67	0.0403451	0.130985	DPY30|DIMT1	http://amigo.geneontology.org/amigo/term/GO:0043414	bp
regulation of binding	Gene Ontology	GO:0051098	2	67	0.0403451	0.130985	EDF1|HMGB1	http://amigo.geneontology.org/amigo/term/GO:0051098	bp
regulation of polysaccharide metabolic process	Gene Ontology	GO:0032881	1	8	0.0406848	0.130985	HMGB1	http://amigo.geneontology.org/amigo/term/GO:0032881	bp
plasminogen activation	Gene Ontology	GO:0031639	1	8	0.0406848	0.130985	MELTF	http://amigo.geneontology.org/amigo/term/GO:0031639	bp
eye photoreceptor cell development	Gene Ontology	GO:0042462	1	8	0.0406848	0.130985	THY1	http://amigo.geneontology.org/amigo/term/GO:0042462	bp
regulation of transcription initiation from RNA polymerase II promoter	Gene Ontology	GO:0060260	1	8	0.0406848	0.130985	HMGB1	http://amigo.geneontology.org/amigo/term/GO:0060260	bp
aminoglycan biosynthetic process	Gene Ontology	GO:0006023	1	8	0.0406848	0.130985	CHST6	http://amigo.geneontology.org/amigo/term/GO:0006023	bp
regulation of interferon-beta production	Gene Ontology	GO:0032648	1	8	0.0406848	0.130985	HMGB1	http://amigo.geneontology.org/amigo/term/GO:0032648	bp
regulation of interleukin-1 production	Gene Ontology	GO:0032652	1	8	0.0406848	0.130985	HMGB1	http://amigo.geneontology.org/amigo/term/GO:0032652	bp
neutral amino acid transport	Gene Ontology	GO:0015804	1	8	0.0406848	0.130985	SLC1A4	http://amigo.geneontology.org/amigo/term/GO:0015804	bp
plasma membrane invagination	Gene Ontology	GO:0099024	1	8	0.0406848	0.130985	MFGE8	http://amigo.geneontology.org/amigo/term/GO:0099024	bp
regulation of blood vessel endothelial cell migration	Gene Ontology	GO:0043535	1	8	0.0406848	0.130985	HMGB1	http://amigo.geneontology.org/amigo/term/GO:0043535	bp
interferon-beta production	Gene Ontology	GO:0032608	1	8	0.0406848	0.130985	HMGB1	http://amigo.geneontology.org/amigo/term/GO:0032608	bp
positive regulation of viral transcription	Gene Ontology	GO:0050434	1	8	0.0406848	0.130985	JUN	http://amigo.geneontology.org/amigo/term/GO:0050434	bp
regulation of skeletal muscle cell differentiation	Gene Ontology	GO:2001014	1	8	0.0406848	0.130985	C26H6ORF125	http://amigo.geneontology.org/amigo/term/GO:2001014	bp
regulation of NIK/NF-kappaB signaling	Gene Ontology	GO:1901222	1	8	0.0406848	0.130985	HMGB1	http://amigo.geneontology.org/amigo/term/GO:1901222	bp
V(D)J recombination	Gene Ontology	GO:0033151	1	8	0.0406848	0.130985	HMGB1	http://amigo.geneontology.org/amigo/term/GO:0033151	bp
regulation of interleukin-1 beta production	Gene Ontology	GO:0032651	1	8	0.0406848	0.130985	HMGB1	http://amigo.geneontology.org/amigo/term/GO:0032651	bp
nuclear envelope reassembly	Gene Ontology	GO:0031468	1	8	0.0406848	0.130985	UBXN2B	http://amigo.geneontology.org/amigo/term/GO:0031468	bp
negative regulation of protein dephosphorylation	Gene Ontology	GO:0035308	1	8	0.0406848	0.130985	ENSA	http://amigo.geneontology.org/amigo/term/GO:0035308	bp
positive regulation of glucose metabolic process	Gene Ontology	GO:0010907	1	8	0.0406848	0.130985	HMGB1	http://amigo.geneontology.org/amigo/term/GO:0010907	bp
GO enrichment analysis for proteins with the converse change trends in DLE vs DL and DL vs D groups based on cellular components
#Term	Database	ID	Input number	Background number	P-Value	Corrected P-Value	Input	Hyperlink	type
organelle	Gene Ontology	GO:0043226	46	3271	6.19e-13	9.8e-10	MSMO1|EDF1|TIMM23B|STMN1|MFGE8|ZRANB2|HMGB1|RIC1|CTTN|CLTA|LIPA|HMGN3|ZYX|ATXN1L|TPD52|MRPS36|JUN|CETN2|MARCKS|MAFF|TIMM10|THY1|PDCD5|SUMO3|UBXN2B|MARCKSL1|DIMT1|SMNDC1|DPY30|CDC42EP4|HIST1H101|WDR60|CHST6|RPL37|CCDC174|RAD54L|C26H6ORF125|YAP1|SHQ1|EIF4EBP1|SARNP|HECW2|SLC1A4|MELTF|BASP1|WBP4	http://amigo.geneontology.org/amigo/term/GO:0043226	cc
membrane-bounded organelle	Gene Ontology	GO:0043227	42	2984	1.04e-11	8.22e-09	MSMO1|EDF1|TIMM23B|STMN1|MFGE8|ZRANB2|HMGB1|RIC1|CTTN|CLTA|LIPA|HMGN3|ZYX|ATXN1L|TPD52|MRPS36|JUN|BASP1|MAFF|TIMM10|THY1|PDCD5|SUMO3|UBXN2B|MARCKSL1|DIMT1|SMNDC1|DPY30|HIST1H101|WDR60|CHST6|CCDC174|RAD54L|C26H6ORF125|YAP1|SHQ1|EIF4EBP1|SARNP|HECW2|SLC1A4|MELTF|WBP4	http://amigo.geneontology.org/amigo/term/GO:0043227	cc
intracellular organelle	Gene Ontology	GO:0043229	40	2926	9.96e-11	5.26e-08	TIMM23B|STMN1|ZRANB2|HMGB1|RIC1|CTTN|CLTA|HMGN3|ZYX|ATXN1L|TPD52|MRPS36|JUN|CETN2|MARCKS|MAFF|TIMM10|THY1|PDCD5|SUMO3|UBXN2B|EDF1|DIMT1|SMNDC1|DPY30|CDC42EP4|HIST1H101|CHST6|RPL37|CCDC174|RAD54L|C26H6ORF125|YAP1|SHQ1|EIF4EBP1|SARNP|HECW2|SLC1A4|BASP1|WBP4	http://amigo.geneontology.org/amigo/term/GO:0043229	cc
intracellular	Gene Ontology	GO:0005622	44	3560	1.92e-10	7.62e-08	TIMM23B|STMN1|ZRANB2|HMGB1|RIC1|CTTN|CLTA|HMGN3|ZYX|ATXN1L|TPD52|MRPS36|JUN|CETN2|MARCKS|ENSA|TIMM10|THY1|S100A6|SUMO3|UBXN2B|EDF1|DIMT1|SMNDC1|DPY30|CDC42EP4|HIST1H101|ADAT2|MAFF|CHST6|NRK|PDCD5|RPL37|CCDC174|RAD54L|C26H6ORF125|YAP1|SHQ1|EIF4EBP1|SARNP|HECW2|SLC1A4|BASP1|WBP4	http://amigo.geneontology.org/amigo/term/GO:0005622	cc
intracellular membrane-bounded organelle	Gene Ontology	GO:0043231	34	2472	3.8e-09	7.52e-07	TIMM23B|HMGN3|ZRANB2|HMGB1|RIC1|CTTN|CLTA|MAFF|ATXN1L|TPD52|MRPS36|JUN|BASP1|ZYX|TIMM10|THY1|PDCD5|SUMO3|UBXN2B|EDF1|DIMT1|SMNDC1|DPY30|HIST1H101|CHST6|CCDC174|RAD54L|C26H6ORF125|YAP1|SHQ1|EIF4EBP1|SARNP|HECW2|WBP4	http://amigo.geneontology.org/amigo/term/GO:0043231	cc
cytoplasm	Gene Ontology	GO:0005737	32	2379	2.17e-08	3.83e-06	TIMM23B|STMN1|HMGB1|RIC1|CTTN|ZYX|MAFF|TPD52|MRPS36|BASP1|MARCKS|ENSA|TIMM10|THY1|S100A6|SUMO3|UBXN2B|EDF1|DIMT1|SMNDC1|DPY30|CDC42EP4|CHST6|NRK|PDCD5|RPL37|C26H6ORF125|YAP1|SHQ1|EIF4EBP1|HECW2|CLTA	http://amigo.geneontology.org/amigo/term/GO:0005737	cc
intracellular non-membrane-bounded organelle	Gene Ontology	GO:0043232	19	994	1.75e-07	2.14e-05	EDF1|DIMT1|CTTN|ATXN1L|RPL37|HMGB1|MRPS36|JUN|CETN2|CDC42EP4|HMGN3|C26H6ORF125|BASP1|MARCKS|HIST1H101|DPY30|SLC1A4|STMN1|ZYX	http://amigo.geneontology.org/amigo/term/GO:0043232	cc
non-membrane-bounded organelle	Gene Ontology	GO:0043228	19	994	1.75e-07	2.14e-05	EDF1|DIMT1|CTTN|ATXN1L|RPL37|HMGB1|MRPS36|JUN|CETN2|CDC42EP4|HMGN3|C26H6ORF125|BASP1|MARCKS|HIST1H101|DPY30|SLC1A4|STMN1|ZYX	http://amigo.geneontology.org/amigo/term/GO:0043228	cc
nucleus	Gene Ontology	GO:0005634	25	1744	3.54e-07	3.74e-05	HMGN3|ZRANB2|HMGB1|MAFF|ATXN1L|RAD54L|JUN|ZYX|PDCD5|SUMO3|UBXN2B|EDF1|DIMT1|SMNDC1|DPY30|HIST1H101|YAP1|CCDC174|C26H6ORF125|BASP1|SHQ1|EIF4EBP1|SARNP|HECW2|WBP4	http://amigo.geneontology.org/amigo/term/GO:0005634	cc
intracellular organelle lumen	Gene Ontology	GO:0070013	16	905	4.89e-06	0.000322751	EDF1|DIMT1|ATXN1L|ZRANB2|DPY30|SUMO3|MRPS36|CCDC174|JUN|C26H6ORF125|BASP1|SHQ1|EIF4EBP1|SARNP|TIMM10|WBP4	http://amigo.geneontology.org/amigo/term/GO:0070013	cc
membrane-enclosed lumen	Gene Ontology	GO:0031974	16	905	4.89e-06	0.000322751	EDF1|DIMT1|ATXN1L|ZRANB2|DPY30|SUMO3|MRPS36|CCDC174|JUN|C26H6ORF125|BASP1|SHQ1|EIF4EBP1|SARNP|TIMM10|WBP4	http://amigo.geneontology.org/amigo/term/GO:0031974	cc
organelle lumen	Gene Ontology	GO:0043233	16	905	4.89e-06	0.000322751	EDF1|DIMT1|ATXN1L|ZRANB2|DPY30|SUMO3|MRPS36|CCDC174|JUN|C26H6ORF125|BASP1|SHQ1|EIF4EBP1|SARNP|TIMM10|WBP4	http://amigo.geneontology.org/amigo/term/GO:0043233	cc
neuron projection	Gene Ontology	GO:0043005	7	184	2.97e-05	0.00134386	CTTN|STMN1|HMGB1|CETN2|BASP1|THY1|MBP	http://amigo.geneontology.org/amigo/term/GO:0043005	cc
extracellular exosome	Gene Ontology	GO:0070062	12	668	7.08e-05	0.00265671	MARCKSL1|EDF1|STMN1|MFGE8|LIPA|SUMO3|MELTF|BASP1|SLC1A4|THY1|PDCD5|WDR60	http://amigo.geneontology.org/amigo/term/GO:0070062	cc
extracellular vesicle	Gene Ontology	GO:1903561	12	670	7.28e-05	0.00265671	MARCKSL1|EDF1|STMN1|MFGE8|LIPA|SUMO3|MELTF|BASP1|SLC1A4|THY1|PDCD5|WDR60	http://amigo.geneontology.org/amigo/term/GO:1903561	cc
extracellular organelle	Gene Ontology	GO:0043230	12	671	7.38e-05	0.00265671	MARCKSL1|EDF1|STMN1|MFGE8|LIPA|SUMO3|MELTF|BASP1|SLC1A4|THY1|PDCD5|WDR60	http://amigo.geneontology.org/amigo/term/GO:0043230	cc
nucleoplasm	Gene Ontology	GO:0005654	11	572	7.99e-05	0.00281341	EDF1|ATXN1L|ZRANB2|DPY30|SUMO3|CCDC174|BASP1|SHQ1|EIF4EBP1|SARNP|WBP4	http://amigo.geneontology.org/amigo/term/GO:0005654	cc
vesicle	Gene Ontology	GO:0031982	14	906	8.46e-05	0.00285106	MARCKSL1|EDF1|STMN1|MFGE8|LIPA|HMGB1|BASP1|MELTF|SUMO3|CLTA|SLC1A4|WDR60|PDCD5|THY1	http://amigo.geneontology.org/amigo/term/GO:0031982	cc
nuclear lumen	Gene Ontology	GO:0031981	13	807	0.000102803	0.00332326	EDF1|DIMT1|ATXN1L|ZRANB2|DPY30|SUMO3|CCDC174|JUN|BASP1|SHQ1|EIF4EBP1|SARNP|WBP4	http://amigo.geneontology.org/amigo/term/GO:0031981	cc
cell projection	Gene Ontology	GO:0042995	8	313	0.000121533	0.00377467	CTTN|STMN1|HMGB1|CETN2|BASP1|THY1|MBP|WDR60	http://amigo.geneontology.org/amigo/term/GO:0042995	cc
extracellular space	Gene Ontology	GO:0005615	13	870	0.000212938	0.00613261	MARCKSL1|EDF1|STMN1|MFGE8|LIPA|HMGB1|BASP1|MELTF|SUMO3|SLC1A4|WDR60|PDCD5|THY1	http://amigo.geneontology.org/amigo/term/GO:0005615	cc
protein-containing complex	Gene Ontology	GO:0032991	16	1261	0.0002443	0.00667193	EDF1|TIMM23B|RPL37|HMGB1|MRPS36|JUN|RIC1|BASP1|CTTN|HIST1H101|SARNP|TIMM10|DPY30|CLTA|ADAT2|WBP4	http://amigo.geneontology.org/amigo/term/GO:0032991	cc
cell	Gene Ontology	GO:0005623	4	70	0.000381811	0.00819264	THY1|S100A6|HMGB1|ZYX	http://amigo.geneontology.org/amigo/term/GO:0005623	cc
cell surface	Gene Ontology	GO:0009986	5	140	0.000563763	0.0101565	SLC1A4|THY1|HMGB1|MFGE8|MELTF	http://amigo.geneontology.org/amigo/term/GO:0009986	cc
nuclear body	Gene Ontology	GO:0016604	4	78	0.000564251	0.0101565	SUMO3|SARNP|BASP1|WBP4	http://amigo.geneontology.org/amigo/term/GO:0016604	cc
anchored component of plasma membrane	Gene Ontology	GO:0046658	2	7	0.000740281	0.0123432	THY1|MELTF	http://amigo.geneontology.org/amigo/term/GO:0046658	cc
nuclear speck	Gene Ontology	GO:0016607	3	39	0.0009563	0.0144265	BASP1|SARNP|WBP4	http://amigo.geneontology.org/amigo/term/GO:0016607	cc
extracellular region	Gene Ontology	GO:0005576	13	1027	0.000993338	0.0148438	MARCKSL1|EDF1|STMN1|MFGE8|LIPA|HMGB1|BASP1|MELTF|SUMO3|SLC1A4|WDR60|PDCD5|THY1	http://amigo.geneontology.org/amigo/term/GO:0005576	cc
clathrin-coated pit	Gene Ontology	GO:0005905	2	11	0.00158475	0.0212733	CTTN|CLTA	http://amigo.geneontology.org/amigo/term/GO:0005905	cc
cytoskeleton	Gene Ontology	GO:0005856	8	471	0.00169387	0.022547	CTTN|STMN1|CETN2|CDC42EP4|BASP1|MARCKS|SLC1A4|ZYX	http://amigo.geneontology.org/amigo/term/GO:0005856	cc
mitochondrial protein complex	Gene Ontology	GO:0098798	3	52	0.00209269	0.0257534	MRPS36|TIMM23B|TIMM10	http://amigo.geneontology.org/amigo/term/GO:0098798	cc
mitochondrial intermembrane space	Gene Ontology	GO:0005758	2	15	0.00273014	0.0313373	C26H6ORF125|TIMM10	http://amigo.geneontology.org/amigo/term/GO:0005758	cc
organelle envelope lumen	Gene Ontology	GO:0031970	2	16	0.0030622	0.0341587	C26H6ORF125|TIMM10	http://amigo.geneontology.org/amigo/term/GO:0031970	cc
mitochondrial matrix	Gene Ontology	GO:0005759	3	62	0.00337021	0.0363157	C26H6ORF125|DIMT1|MRPS36	http://amigo.geneontology.org/amigo/term/GO:0005759	cc
cytosol	Gene Ontology	GO:0005829	7	436	0.00444863	0.0421389	STMN1|RPL37|HMGB1|RIC1|EIF4EBP1|UBXN2B|S100A6	http://amigo.geneontology.org/amigo/term/GO:0005829	cc
endomembrane system	Gene Ontology	GO:0012505	10	807	0.00447526	0.0421389	MSMO1|CTTN|TPD52|DPY30|HMGB1|RIC1|CLTA|UBXN2B|THY1|CHST6	http://amigo.geneontology.org/amigo/term/GO:0012505	cc
site of polarized growth	Gene Ontology	GO:0030427	2	24	0.00635055	0.0537929	BASP1|CTTN	http://amigo.geneontology.org/amigo/term/GO:0030427	cc
cortical cytoskeleton	Gene Ontology	GO:0030863	2	24	0.00635055	0.0537929	BASP1|CTTN	http://amigo.geneontology.org/amigo/term/GO:0030863	cc
growth cone	Gene Ontology	GO:0030426	2	24	0.00635055	0.0537929	BASP1|CTTN	http://amigo.geneontology.org/amigo/term/GO:0030426	cc
somatodendritic compartment	Gene Ontology	GO:0036477	3	81	0.00690275	0.0557854	THY1|CTTN|MBP	http://amigo.geneontology.org/amigo/term/GO:0036477	cc
chromosome	Gene Ontology	GO:0005694	5	256	0.00722812	0.0575738	HMGN3|DPY30|HMGB1|JUN|HIST1H101	http://amigo.geneontology.org/amigo/term/GO:0005694	cc
axon	Gene Ontology	GO:0030424	3	86	0.00809203	0.0602801	BASP1|CTTN|MBP	http://amigo.geneontology.org/amigo/term/GO:0030424	cc
anchored component of membrane	Gene Ontology	GO:0031225	2	29	0.00895132	0.0638688	THY1|MELTF	http://amigo.geneontology.org/amigo/term/GO:0031225	cc
Golgi apparatus	Gene Ontology	GO:0005794	5	276	0.00975841	0.0682159	DPY30|RIC1|CLTA|UBXN2B|CHST6	http://amigo.geneontology.org/amigo/term/GO:0005794	cc
side of membrane	Gene Ontology	GO:0098552	3	93	0.00994815	0.0682159	THY1|BASP1|MFGE8	http://amigo.geneontology.org/amigo/term/GO:0098552	cc
mitochondrial inner membrane	Gene Ontology	GO:0005743	3	94	0.0102318	0.0695587	C26H6ORF125|TIMM23B|TIMM10	http://amigo.geneontology.org/amigo/term/GO:0005743	cc
membrane	Gene Ontology	GO:0016020	18	2176	0.0112517	0.0748854	MSMO1|MARCKSL1|CTTN|STMN1|MFGE8|TIMM23B|CDC42EP4|C26H6ORF125|BASP1|MARCKS|CLTA|TIMM10|SLC1A4|THY1|RIC1|MBP|MELTF|CHST6	http://amigo.geneontology.org/amigo/term/GO:0016020	cc
mitochondrion	Gene Ontology	GO:0005739	6	407	0.0122245	0.0793591	DIMT1|TIMM23B|MRPS36|C26H6ORF125|TIMM10|MAFF	http://amigo.geneontology.org/amigo/term/GO:0005739	cc
organelle inner membrane	Gene Ontology	GO:0019866	3	111	0.0157782	0.0913906	C26H6ORF125|TIMM23B|TIMM10	http://amigo.geneontology.org/amigo/term/GO:0019866	cc
extrinsic component of plasma membrane	Gene Ontology	GO:0019897	2	40	0.0160395	0.0913906	BASP1|MFGE8	http://amigo.geneontology.org/amigo/term/GO:0019897	cc
endoplasmic reticulum	Gene Ontology	GO:0005783	4	206	0.0162429	0.0918886	TPD52|THY1|CTTN|UBXN2B	http://amigo.geneontology.org/amigo/term/GO:0005783	cc
actin cytoskeleton	Gene Ontology	GO:0015629	3	113	0.0165219	0.0928039	CTTN|ZYX|CDC42EP4	http://amigo.geneontology.org/amigo/term/GO:0015629	cc
focal adhesion	Gene Ontology	GO:0005925	3	114	0.016901	0.0945981	THY1|CTTN|ZYX	http://amigo.geneontology.org/amigo/term/GO:0005925	cc
cell-substrate adherens junction	Gene Ontology	GO:0005924	3	116	0.0176739	0.0975451	THY1|CTTN|ZYX	http://amigo.geneontology.org/amigo/term/GO:0005924	cc
cell-substrate junction	Gene Ontology	GO:0030055	3	117	0.0180676	0.0983474	THY1|CTTN|ZYX	http://amigo.geneontology.org/amigo/term/GO:0030055	cc
mitochondrial membrane	Gene Ontology	GO:0031966	3	123	0.0205324	0.106852	C26H6ORF125|TIMM23B|TIMM10	http://amigo.geneontology.org/amigo/term/GO:0031966	cc
external side of plasma membrane	Gene Ontology	GO:0009897	2	48	0.0222843	0.113148	THY1|MFGE8	http://amigo.geneontology.org/amigo/term/GO:0009897	cc
adherens junction	Gene Ontology	GO:0005912	3	133	0.0250313	0.120515	THY1|CTTN|ZYX	http://amigo.geneontology.org/amigo/term/GO:0005912	cc
mitochondrial envelope	Gene Ontology	GO:0005740	3	134	0.025508	0.120756	C26H6ORF125|TIMM23B|TIMM10	http://amigo.geneontology.org/amigo/term/GO:0005740	cc
anchoring junction	Gene Ontology	GO:0070161	3	134	0.025508	0.120756	THY1|CTTN|ZYX	http://amigo.geneontology.org/amigo/term/GO:0070161	cc
dendrite	Gene Ontology	GO:0030425	2	53	0.0266165	0.120756	THY1|CTTN	http://amigo.geneontology.org/amigo/term/GO:0030425	cc
chromatin	Gene Ontology	GO:0000785	3	137	0.0269677	0.120756	JUN|HMGN3|HIST1H101	http://amigo.geneontology.org/amigo/term/GO:0000785	cc
podosome	Gene Ontology	GO:0002102	1	5	0.0273089	0.120756	CTTN	http://amigo.geneontology.org/amigo/term/GO:0002102	cc
main axon	Gene Ontology	GO:0044304	1	5	0.0273089	0.120756	MBP	http://amigo.geneontology.org/amigo/term/GO:0044304	cc
clathrin-coated vesicle membrane	Gene Ontology	GO:0030665	1	5	0.0273089	0.120756	CLTA	http://amigo.geneontology.org/amigo/term/GO:0030665	cc
photoreceptor connecting cilium	Gene Ontology	GO:0032391	1	5	0.0273089	0.120756	CETN2	http://amigo.geneontology.org/amigo/term/GO:0032391	cc
dendritic tree	Gene Ontology	GO:0097447	2	54	0.0275207	0.120756	THY1|CTTN	http://amigo.geneontology.org/amigo/term/GO:0097447	cc
cell cortex	Gene Ontology	GO:0005938	2	57	0.0303063	0.12281	BASP1|CTTN	http://amigo.geneontology.org/amigo/term/GO:0005938	cc
plasma membrane	Gene Ontology	GO:0005886	9	943	0.0316767	0.12281	MARCKSL1|CTTN|MFGE8|CDC42EP4|BASP1|CLTA|THY1|MBP|MELTF	http://amigo.geneontology.org/amigo/term/GO:0005886	cc
integral component of mitochondrial inner membrane	Gene Ontology	GO:0031305	1	6	0.0317879	0.12281	TIMM23B	http://amigo.geneontology.org/amigo/term/GO:0031305	cc
intrinsic component of mitochondrial inner membrane	Gene Ontology	GO:0031304	1	6	0.0317879	0.12281	TIMM23B	http://amigo.geneontology.org/amigo/term/GO:0031304	cc
microtubule cytoskeleton	Gene Ontology	GO:0015630	4	256	0.0322995	0.123581	SLC1A4|STMN1|CETN2|CDC42EP4	http://amigo.geneontology.org/amigo/term/GO:0015630	cc
myelin sheath	Gene Ontology	GO:0043209	2	61	0.0341863	0.127305	THY1|MBP	http://amigo.geneontology.org/amigo/term/GO:0043209	cc
polymeric cytoskeletal fiber	Gene Ontology	GO:0099513	3	151	0.0343578	0.127305	SLC1A4|CTTN|STMN1	http://amigo.geneontology.org/amigo/term/GO:0099513	cc
trans-Golgi network transport vesicle	Gene Ontology	GO:0030140	1	7	0.0362466	0.127305	CLTA	http://amigo.geneontology.org/amigo/term/GO:0030140	cc
ribosomal subunit	Gene Ontology	GO:0044391	2	64	0.0372161	0.130133	RPL37|MRPS36	http://amigo.geneontology.org/amigo/term/GO:0044391	cc
cell periphery	Gene Ontology	GO:0071944	9	974	0.0376754	0.130526	MARCKSL1|CTTN|MFGE8|CDC42EP4|BASP1|CLTA|THY1|MBP|MELTF	http://amigo.geneontology.org/amigo/term/GO:0071944	cc
transcription factor TFIID complex	Gene Ontology	GO:0005669	1	8	0.0406848	0.130985	EDF1	http://amigo.geneontology.org/amigo/term/GO:0005669	cc
clathrin coat	Gene Ontology	GO:0030118	1	8	0.0406848	0.130985	CLTA	http://amigo.geneontology.org/amigo/term/GO:0030118	cc
extrinsic component of membrane	Gene Ontology	GO:0019898	2	68	0.0414095	0.132243	BASP1|MFGE8	http://amigo.geneontology.org/amigo/term/GO:0019898	cc
cell junction	Gene Ontology	GO:0030054	4	279	0.0419771	0.133523	THY1|CTTN|BASP1|ZYX	http://amigo.geneontology.org/amigo/term/GO:0030054	cc
vesicle coat	Gene Ontology	GO:0030120	1	9	0.0451029	0.136342	CLTA	http://amigo.geneontology.org/amigo/term/GO:0030120	cc
COP9 signalosome	Gene Ontology	GO:0008180	1	9	0.0451029	0.136342	BASP1	http://amigo.geneontology.org/amigo/term/GO:0008180	cc
organelle membrane	Gene Ontology	GO:0031090	6	560	0.0469374	0.140546	MSMO1|TIMM23B|C26H6ORF125|CLTA|TIMM10|CHST6	http://amigo.geneontology.org/amigo/term/GO:0031090	cc
organellar small ribosomal subunit	Gene Ontology	GO:0000314	1	10	0.0495007	0.141024	MRPS36	http://amigo.geneontology.org/amigo/term/GO:0000314	cc
mitochondrial small ribosomal subunit	Gene Ontology	GO:0005763	1	10	0.0495007	0.141024	MRPS36	http://amigo.geneontology.org/amigo/term/GO:0005763	cc
ciliary transition zone	Gene Ontology	GO:0035869	1	10	0.0495007	0.141024	CETN2	http://amigo.geneontology.org/amigo/term/GO:0035869	cc
ribosome	Gene Ontology	GO:0005840	2	76	0.0502944	0.143028	RPL37|MRPS36	http://amigo.geneontology.org/amigo/term/GO:0005840	cc
transporter complex	Gene Ontology	GO:1990351	2	77	0.0514495	0.145638	CTTN|TIMM10	http://amigo.geneontology.org/amigo/term/GO:1990351	cc
ribonucleoprotein complex	Gene Ontology	GO:1990904	3	179	0.0519373	0.145638	RPL37|MRPS36|WBP4	http://amigo.geneontology.org/amigo/term/GO:1990904	cc
intrinsic component of mitochondrial membrane	Gene Ontology	GO:0098573	1	11	0.0538785	0.145638	TIMM23B	http://amigo.geneontology.org/amigo/term/GO:0098573	cc
dendritic spine	Gene Ontology	GO:0043197	1	11	0.0538785	0.145638	CTTN	http://amigo.geneontology.org/amigo/term/GO:0043197	cc
integral component of mitochondrial membrane	Gene Ontology	GO:0032592	1	11	0.0538785	0.145638	TIMM23B	http://amigo.geneontology.org/amigo/term/GO:0032592	cc
neuron spine	Gene Ontology	GO:0044309	1	11	0.0538785	0.145638	CTTN	http://amigo.geneontology.org/amigo/term/GO:0044309	cc
cilium	Gene Ontology	GO:0005929	2	83	0.0585756	0.15136	WDR60|CETN2	http://amigo.geneontology.org/amigo/term/GO:0005929	cc
nucleoid	Gene Ontology	GO:0009295	1	13	0.0625743	0.154149	C26H6ORF125	http://amigo.geneontology.org/amigo/term/GO:0009295	cc
mitochondrial nucleoid	Gene Ontology	GO:0042645	1	13	0.0625743	0.154149	C26H6ORF125	http://amigo.geneontology.org/amigo/term/GO:0042645	cc
coated vesicle membrane	Gene Ontology	GO:0030662	1	14	0.0668924	0.159095	CLTA	http://amigo.geneontology.org/amigo/term/GO:0030662	cc
supramolecular fiber	Gene Ontology	GO:0099512	3	200	0.0674587	0.160202	SLC1A4|CTTN|STMN1	http://amigo.geneontology.org/amigo/term/GO:0099512	cc
supramolecular polymer	Gene Ontology	GO:0099081	3	201	0.0682453	0.161585	SLC1A4|CTTN|STMN1	http://amigo.geneontology.org/amigo/term/GO:0099081	cc
Golgi-associated vesicle membrane	Gene Ontology	GO:0030660	1	15	0.0711908	0.163429	CLTA	http://amigo.geneontology.org/amigo/term/GO:0030660	cc
cell-cell adherens junction	Gene Ontology	GO:0005913	1	16	0.0754696	0.168135	ZYX	http://amigo.geneontology.org/amigo/term/GO:0005913	cc
nucleolus	Gene Ontology	GO:0005730	3	212	0.0771716	0.170663	EDF1|DIMT1|ATXN1L	http://amigo.geneontology.org/amigo/term/GO:0005730	cc
transcription factor complex	Gene Ontology	GO:0005667	2	99	0.079077	0.170663	EDF1|JUN	http://amigo.geneontology.org/amigo/term/GO:0005667	cc
histone methyltransferase complex	Gene Ontology	GO:0035097	1	17	0.0797289	0.170663	DPY30	http://amigo.geneontology.org/amigo/term/GO:0035097	cc
stress fiber	Gene Ontology	GO:0001725	1	18	0.0839687	0.17296	ZYX	http://amigo.geneontology.org/amigo/term/GO:0001725	cc
coated membrane	Gene Ontology	GO:0048475	1	18	0.0839687	0.17296	CLTA	http://amigo.geneontology.org/amigo/term/GO:0048475	cc
membrane coat	Gene Ontology	GO:0030117	1	18	0.0839687	0.17296	CLTA	http://amigo.geneontology.org/amigo/term/GO:0030117	cc
actin filament	Gene Ontology	GO:0005884	1	18	0.0839687	0.17296	CTTN	http://amigo.geneontology.org/amigo/term/GO:0005884	cc
organellar ribosome	Gene Ontology	GO:0000313	1	18	0.0839687	0.17296	MRPS36	http://amigo.geneontology.org/amigo/term/GO:0000313	cc
contractile actin filament bundle	Gene Ontology	GO:0097517	1	18	0.0839687	0.17296	ZYX	http://amigo.geneontology.org/amigo/term/GO:0097517	cc
mitochondrial ribosome	Gene Ontology	GO:0005761	1	18	0.0839687	0.17296	MRPS36	http://amigo.geneontology.org/amigo/term/GO:0005761	cc
transferase complex	Gene Ontology	GO:1990234	3	223	0.0865839	0.176378	EDF1|DPY30|MRPS36	http://amigo.geneontology.org/amigo/term/GO:1990234	cc
actomyosin	Gene Ontology	GO:0042641	1	20	0.0923903	0.180452	ZYX	http://amigo.geneontology.org/amigo/term/GO:0042641	cc
transcriptional repressor complex	Gene Ontology	GO:0017053	1	20	0.0923903	0.180452	HMGB1	http://amigo.geneontology.org/amigo/term/GO:0017053	cc
actin filament bundle	Gene Ontology	GO:0032432	1	20	0.0923903	0.180452	ZYX	http://amigo.geneontology.org/amigo/term/GO:0032432	cc
organelle envelope	Gene Ontology	GO:0031967	3	231	0.0937209	0.182278	C26H6ORF125|TIMM23B|TIMM10	http://amigo.geneontology.org/amigo/term/GO:0031967	cc
envelope	Gene Ontology	GO:0031975	3	233	0.0955423	0.183418	C26H6ORF125|TIMM23B|TIMM10	http://amigo.geneontology.org/amigo/term/GO:0031975	cc
voltage-gated potassium channel complex	Gene Ontology	GO:0008076	1	21	0.0965723	0.183418	CTTN	http://amigo.geneontology.org/amigo/term/GO:0008076	cc
PML body	Gene Ontology	GO:0016605	1	21	0.0965723	0.183418	SUMO3	http://amigo.geneontology.org/amigo/term/GO:0016605	cc
transport vesicle membrane	Gene Ontology	GO:0030658	1	22	0.100735	0.187282	CLTA	http://amigo.geneontology.org/amigo/term/GO:0030658	cc
photoreceptor cell cilium	Gene Ontology	GO:0097733	1	22	0.100735	0.187282	CETN2	http://amigo.geneontology.org/amigo/term/GO:0097733	cc
9+0 non-motile cilium	Gene Ontology	GO:0097731	1	22	0.100735	0.187282	CETN2	http://amigo.geneontology.org/amigo/term/GO:0097731	cc
clathrin-coated vesicle	Gene Ontology	GO:0030136	1	23	0.104879	0.189645	CLTA	http://amigo.geneontology.org/amigo/term/GO:0030136	cc
centriole	Gene Ontology	GO:0005814	1	23	0.104879	0.189645	CETN2	http://amigo.geneontology.org/amigo/term/GO:0005814	cc
non-motile cilium	Gene Ontology	GO:0097730	1	23	0.104879	0.189645	CETN2	http://amigo.geneontology.org/amigo/term/GO:0097730	cc
Golgi-associated vesicle	Gene Ontology	GO:0005798	1	23	0.104879	0.189645	CLTA	http://amigo.geneontology.org/amigo/term/GO:0005798	cc
potassium channel complex	Gene Ontology	GO:0034705	1	23	0.104879	0.189645	CTTN	http://amigo.geneontology.org/amigo/term/GO:0034705	cc
catalytic complex	Gene Ontology	GO:1902494	4	386	0.105929	0.191106	EDF1|DPY30|MRPS36|ADAT2	http://amigo.geneontology.org/amigo/term/GO:1902494	cc
methyltransferase complex	Gene Ontology	GO:0034708	1	26	0.117198	0.199829	DPY30	http://amigo.geneontology.org/amigo/term/GO:0034708	cc
spindle pole	Gene Ontology	GO:0000922	1	27	0.121266	0.203481	CETN2	http://amigo.geneontology.org/amigo/term/GO:0000922	cc
plasma membrane protein complex	Gene Ontology	GO:0098797	2	131	0.1253	0.207789	CTTN|CLTA	http://amigo.geneontology.org/amigo/term/GO:0098797	cc
supramolecular complex	Gene Ontology	GO:0099080	3	266	0.127581	0.209282	SLC1A4|CTTN|STMN1	http://amigo.geneontology.org/amigo/term/GO:0099080	cc
extrinsic component of cytoplasmic side of plasma membrane	Gene Ontology	GO:0031234	1	29	0.129348	0.209282	BASP1	http://amigo.geneontology.org/amigo/term/GO:0031234	cc
cytosolic large ribosomal subunit	Gene Ontology	GO:0022625	1	29	0.129348	0.209282	RPL37	http://amigo.geneontology.org/amigo/term/GO:0022625	cc
small ribosomal subunit	Gene Ontology	GO:0015935	1	29	0.129348	0.209282	MRPS36	http://amigo.geneontology.org/amigo/term/GO:0015935	cc
oxidoreductase complex	Gene Ontology	GO:1990204	1	30	0.133361	0.211456	MRPS36	http://amigo.geneontology.org/amigo/term/GO:1990204	cc
inner mitochondrial membrane protein complex	Gene Ontology	GO:0098800	1	30	0.133361	0.211456	TIMM23B	http://amigo.geneontology.org/amigo/term/GO:0098800	cc
RNA polymerase II, holoenzyme	Gene Ontology	GO:0016591	1	30	0.133361	0.211456	EDF1	http://amigo.geneontology.org/amigo/term/GO:0016591	cc
apical plasma membrane	Gene Ontology	GO:0016324	1	34	0.149232	0.224913	THY1	http://amigo.geneontology.org/amigo/term/GO:0016324	cc
coated vesicle	Gene Ontology	GO:0030135	1	35	0.153154	0.226726	CLTA	http://amigo.geneontology.org/amigo/term/GO:0030135	cc
DNA-directed RNA polymerase complex	Gene Ontology	GO:0000428	1	35	0.153154	0.226726	EDF1	http://amigo.geneontology.org/amigo/term/GO:0000428	cc
RNA polymerase complex	Gene Ontology	GO:0030880	1	35	0.153154	0.226726	EDF1	http://amigo.geneontology.org/amigo/term/GO:0030880	cc
large ribosomal subunit	Gene Ontology	GO:0015934	1	35	0.153154	0.226726	RPL37	http://amigo.geneontology.org/amigo/term/GO:0015934	cc
nuclear DNA-directed RNA polymerase complex	Gene Ontology	GO:0055029	1	35	0.153154	0.226726	EDF1	http://amigo.geneontology.org/amigo/term/GO:0055029	cc
membrane protein complex	Gene Ontology	GO:0098796	3	295	0.158449	0.232392	TIMM23B|CLTA|CTTN	http://amigo.geneontology.org/amigo/term/GO:0098796	cc
microtubule organizing center	Gene Ontology	GO:0005815	2	153	0.159969	0.233459	SLC1A4|CETN2	http://amigo.geneontology.org/amigo/term/GO:0005815	cc
ruffle	Gene Ontology	GO:0001726	1	39	0.168665	0.240257	CTTN	http://amigo.geneontology.org/amigo/term/GO:0001726	cc
lamellipodium	Gene Ontology	GO:0030027	1	40	0.172499	0.241804	CTTN	http://amigo.geneontology.org/amigo/term/GO:0030027	cc
RNA polymerase II transcription factor complex	Gene Ontology	GO:0090575	1	41	0.176315	0.244861	EDF1	http://amigo.geneontology.org/amigo/term/GO:0090575	cc
trans-Golgi network	Gene Ontology	GO:0005802	1	41	0.176315	0.244861	DPY30	http://amigo.geneontology.org/amigo/term/GO:0005802	cc
intrinsic component of plasma membrane	Gene Ontology	GO:0031226	3	311	0.17638	0.244861	THY1|CTTN|MELTF	http://amigo.geneontology.org/amigo/term/GO:0031226	cc
cytoplasmic side of plasma membrane	Gene Ontology	GO:0009898	1	42	0.180114	0.247227	BASP1	http://amigo.geneontology.org/amigo/term/GO:0009898	cc
condensed chromosome	Gene Ontology	GO:0000793	1	42	0.180114	0.247227	HMGB1	http://amigo.geneontology.org/amigo/term/GO:0000793	cc
cytoplasmic side of membrane	Gene Ontology	GO:0098562	1	44	0.187659	0.251908	BASP1	http://amigo.geneontology.org/amigo/term/GO:0098562	cc
nuclear transcription factor complex	Gene Ontology	GO:0044798	1	46	0.195136	0.258224	EDF1	http://amigo.geneontology.org/amigo/term/GO:0044798	cc
nucleosome	Gene Ontology	GO:0000786	1	47	0.198848	0.260095	HIST1H101	http://amigo.geneontology.org/amigo/term/GO:0000786	cc
chromosome, telomeric region	Gene Ontology	GO:0000781	1	47	0.198848	0.260095	DPY30	http://amigo.geneontology.org/amigo/term/GO:0000781	cc
cation channel complex	Gene Ontology	GO:0034703	1	47	0.198848	0.260095	CTTN	http://amigo.geneontology.org/amigo/term/GO:0034703	cc
DNA packaging complex	Gene Ontology	GO:0044815	1	49	0.206223	0.265574	HIST1H101	http://amigo.geneontology.org/amigo/term/GO:0044815	cc
neuronal cell body	Gene Ontology	GO:0043025	1	49	0.206223	0.265574	MBP	http://amigo.geneontology.org/amigo/term/GO:0043025	cc
cytoplasmic vesicle membrane	Gene Ontology	GO:0030659	1	50	0.209885	0.268544	CLTA	http://amigo.geneontology.org/amigo/term/GO:0030659	cc
apical part of cell	Gene Ontology	GO:0045177	1	50	0.209885	0.268544	THY1	http://amigo.geneontology.org/amigo/term/GO:0045177	cc
cytosolic ribosome	Gene Ontology	GO:0022626	1	50	0.209885	0.268544	RPL37	http://amigo.geneontology.org/amigo/term/GO:0022626	cc
vesicle membrane	Gene Ontology	GO:0012506	1	53	0.22077	0.277981	CLTA	http://amigo.geneontology.org/amigo/term/GO:0012506	cc
extracellular matrix	Gene Ontology	GO:0031012	1	54	0.224366	0.28139	MFGE8	http://amigo.geneontology.org/amigo/term/GO:0031012	cc
transport vesicle	Gene Ontology	GO:0030133	1	55	0.227945	0.285201	CLTA	http://amigo.geneontology.org/amigo/term/GO:0030133	cc
membrane region	Gene Ontology	GO:0098589	1	57	0.235054	0.289297	THY1	http://amigo.geneontology.org/amigo/term/GO:0098589	cc
membrane microdomain	Gene Ontology	GO:0098857	1	57	0.235054	0.289297	THY1	http://amigo.geneontology.org/amigo/term/GO:0098857	cc
spliceosomal complex	Gene Ontology	GO:0005681	1	57	0.235054	0.289297	WBP4	http://amigo.geneontology.org/amigo/term/GO:0005681	cc
membrane raft	Gene Ontology	GO:0045121	1	57	0.235054	0.289297	THY1	http://amigo.geneontology.org/amigo/term/GO:0045121	cc
postsynapse	Gene Ontology	GO:0098794	1	57	0.235054	0.289297	CTTN	http://amigo.geneontology.org/amigo/term/GO:0098794	cc
intermediate filament	Gene Ontology	GO:0005882	1	58	0.238584	0.292053	SLC1A4	http://amigo.geneontology.org/amigo/term/GO:0005882	cc
early endosome	Gene Ontology	GO:0005769	1	58	0.238584	0.292053	HMGB1	http://amigo.geneontology.org/amigo/term/GO:0005769	cc
Golgi subcompartment	Gene Ontology	GO:0098791	1	60	0.245596	0.297419	DPY30	http://amigo.geneontology.org/amigo/term/GO:0098791	cc
spindle	Gene Ontology	GO:0005819	1	62	0.252544	0.302594	CETN2	http://amigo.geneontology.org/amigo/term/GO:0005819	cc
organelle subcompartment	Gene Ontology	GO:0031984	1	63	0.255994	0.305342	DPY30	http://amigo.geneontology.org/amigo/term/GO:0031984	cc
cell body	Gene Ontology	GO:0044297	1	67	0.269637	0.316374	MBP	http://amigo.geneontology.org/amigo/term/GO:0044297	cc
transferase complex, transferring phosphorus-containing groups	Gene Ontology	GO:0061695	1	67	0.269637	0.316374	EDF1	http://amigo.geneontology.org/amigo/term/GO:0061695	cc
intermediate filament cytoskeleton	Gene Ontology	GO:0045111	1	68	0.273009	0.319384	SLC1A4	http://amigo.geneontology.org/amigo/term/GO:0045111	cc
protein-DNA complex	Gene Ontology	GO:0032993	1	69	0.276366	0.321885	HIST1H101	http://amigo.geneontology.org/amigo/term/GO:0032993	cc
ion channel complex	Gene Ontology	GO:0034702	1	69	0.276366	0.321885	CTTN	http://amigo.geneontology.org/amigo/term/GO:0034702	cc
integral component of organelle membrane	Gene Ontology	GO:0031301	1	72	0.286343	0.329388	TIMM23B	http://amigo.geneontology.org/amigo/term/GO:0031301	cc
transmembrane transporter complex	Gene Ontology	GO:1902495	1	74	0.292919	0.333802	CTTN	http://amigo.geneontology.org/amigo/term/GO:1902495	cc
cell leading edge	Gene Ontology	GO:0031252	1	74	0.292919	0.333802	CTTN	http://amigo.geneontology.org/amigo/term/GO:0031252	cc
intrinsic component of organelle membrane	Gene Ontology	GO:0031300	1	75	0.296185	0.336072	TIMM23B	http://amigo.geneontology.org/amigo/term/GO:0031300	cc
microtubule	Gene Ontology	GO:0005874	1	75	0.296185	0.336072	STMN1	http://amigo.geneontology.org/amigo/term/GO:0005874	cc
whole membrane	Gene Ontology	GO:0098805	2	244	0.313203	0.352104	THY1|CLTA	http://amigo.geneontology.org/amigo/term/GO:0098805	cc
nuclear chromatin	Gene Ontology	GO:0000790	1	86	0.331133	0.369376	JUN	http://amigo.geneontology.org/amigo/term/GO:0000790	cc
Golgi membrane	Gene Ontology	GO:0000139	1	95	0.358443	0.395111	CHST6	http://amigo.geneontology.org/amigo/term/GO:0000139	cc
cell-cell junction	Gene Ontology	GO:0005911	1	100	0.373135	0.407337	ZYX	http://amigo.geneontology.org/amigo/term/GO:0005911	cc
chromosomal region	Gene Ontology	GO:0098687	1	103	0.38179	0.414216	DPY30	http://amigo.geneontology.org/amigo/term/GO:0098687	cc
perinuclear region of cytoplasm	Gene Ontology	GO:0048471	1	105	0.387493	0.419829	TPD52	http://amigo.geneontology.org/amigo/term/GO:0048471	cc
centrosome	Gene Ontology	GO:0005813	1	111	0.404294	0.435728	SLC1A4	http://amigo.geneontology.org/amigo/term/GO:0005813	cc
bounding membrane of organelle	Gene Ontology	GO:0098588	2	300	0.405978	0.437165	CLTA|CHST6	http://amigo.geneontology.org/amigo/term/GO:0098588	cc
intrinsic component of membrane	Gene Ontology	GO:0031224	7	1356	0.439091	0.469053	MSMO1|CTTN|TIMM23B|SLC1A4|THY1|MELTF|CHST6	http://amigo.geneontology.org/amigo/term/GO:0031224	cc
intracellular vesicle	Gene Ontology	GO:0097708	2	322	0.440854	0.470244	HMGB1|CLTA	http://amigo.geneontology.org/amigo/term/GO:0097708	cc
cytoplasmic vesicle	Gene Ontology	GO:0031410	2	322	0.440854	0.470244	HMGB1|CLTA	http://amigo.geneontology.org/amigo/term/GO:0031410	cc
nuclear chromosome	Gene Ontology	GO:0000228	1	135	0.46705	0.491893	JUN	http://amigo.geneontology.org/amigo/term/GO:0000228	cc
synapse	Gene Ontology	GO:0045202	1	136	0.469518	0.493835	CTTN	http://amigo.geneontology.org/amigo/term/GO:0045202	cc
GO enrichment analysis for proteins with the converse change trends in DLE vs DL and DL vs D groups based on molecular functions
#Term	Database	ID	Input number	Background number	P-Value	Corrected P-Value	Input	Hyperlink	type
binding	Gene Ontology	GO:0005488	40	3112	6.31e-10	2e-07	MSMO1|MARCKSL1|CTTN|STMN1|MFGE8|ZRANB2|HMGB1|RIC1|CLTA|HMGN3|ZYX|SRSF7|ATXN1L|TPD52|JUN|CETN2|CAP2|MARCKS|ENSA|TIMM10|THY1|S100A6|MBP|UBXN2B|EDF1|DPY30|CDC42EP4|HIST1H101|ADAT2|MAFF|YAP1|NRK|PDCD5|RPL37|CALML4|RAD54L|BASP1|EIF4EBP1|MELTF|WBP4	http://amigo.geneontology.org/amigo/term/GO:0005488	mf
protein binding	Gene Ontology	GO:0005515	25	1554	4.04e-08	6.4e-06	CTTN|STMN1|MFGE8|HMGB1|RIC1|CLTA|ZYX|TPD52|JUN|CETN2|CAP2|MARCKS|ENSA|TIMM10|THY1|S100A6|MBP|UBXN2B|MARCKSL1|DPY30|CDC42EP4|YAP1|PDCD5|BASP1|EIF4EBP1	http://amigo.geneontology.org/amigo/term/GO:0005515	mf
nucleic acid binding	Gene Ontology	GO:0003676	14	839	3.76e-05	0.00164053	EDF1|SRSF7|ATXN1L|RAD54L|RPL37|HMGB1|JUN|BASP1|HIST1H101|WBP4|HMGN3|PDCD5|MAFF|YAP1	http://amigo.geneontology.org/amigo/term/GO:0003676	mf
metal ion binding	Gene Ontology	GO:0046872	14	876	5.94e-05	0.00241418	MSMO1|SRSF7|MFGE8|ZRANB2|TPD52|RPL37|CETN2|CALML4|ADAT2|TIMM10|S100A6|MELTF|ZYX|WBP4	http://amigo.geneontology.org/amigo/term/GO:0046872	mf
cation binding	Gene Ontology	GO:0043169	14	906	8.46e-05	0.00285106	MSMO1|SRSF7|MFGE8|ZRANB2|TPD52|RPL37|CETN2|CALML4|ADAT2|TIMM10|S100A6|MELTF|ZYX|WBP4	http://amigo.geneontology.org/amigo/term/GO:0043169	mf
DNA binding	Gene Ontology	GO:0003677	10	567	0.000336634	0.00779537	EDF1|HMGN3|RAD54L|HMGB1|JUN|BASP1|HIST1H101|PDCD5|MAFF|YAP1	http://amigo.geneontology.org/amigo/term/GO:0003677	mf
cytoskeletal protein binding	Gene Ontology	GO:0008092	6	199	0.00037857	0.00819264	STMN1|CETN2|CAP2|MARCKS|PDCD5|ZYX	http://amigo.geneontology.org/amigo/term/GO:0008092	mf
ion binding	Gene Ontology	GO:0043167	17	1524	0.000669177	0.0115215	NRK|MSMO1|SRSF7|S100A6|MFGE8|ZRANB2|TPD52|RPL37|CETN2|CALML4|RAD54L|ADAT2|TIMM10|PDCD5|MELTF|ZYX|WBP4	http://amigo.geneontology.org/amigo/term/GO:0043167	mf
calcium ion binding	Gene Ontology	GO:0005509	5	173	0.00141272	0.0191261	TPD52|S100A6|CETN2|MFGE8|CALML4	http://amigo.geneontology.org/amigo/term/GO:0005509	mf
transition metal ion binding	Gene Ontology	GO:0046914	7	380	0.0021136	0.0257534	MSMO1|SRSF7|ZRANB2|ADAT2|MELTF|ZYX|WBP4	http://amigo.geneontology.org/amigo/term/GO:0046914	mf
heterocyclic compound binding	Gene Ontology	GO:1901363	15	1502	0.00405141	0.0403612	NRK|EDF1|SRSF7|ATXN1L|RAD54L|RPL37|HMGB1|JUN|BASP1|HIST1H101|WBP4|HMGN3|PDCD5|MAFF|YAP1	http://amigo.geneontology.org/amigo/term/GO:1901363	mf
tubulin binding	Gene Ontology	GO:0015631	3	67	0.00415398	0.0404781	PDCD5|STMN1|CETN2	http://amigo.geneontology.org/amigo/term/GO:0015631	mf
organic cyclic compound binding	Gene Ontology	GO:0097159	15	1524	0.00462589	0.0431024	NRK|EDF1|SRSF7|ATXN1L|RAD54L|RPL37|HMGB1|JUN|BASP1|HIST1H101|WBP4|HMGN3|PDCD5|MAFF|YAP1	http://amigo.geneontology.org/amigo/term/GO:0097159	mf
N-methyltransferase activity	Gene Ontology	GO:0008170	2	25	0.0068381	0.0555464	DPY30|DIMT1	http://amigo.geneontology.org/amigo/term/GO:0008170	mf
calmodulin binding	Gene Ontology	GO:0005516	2	26	0.00734211	0.0575738	MARCKSL1|MARCKS	http://amigo.geneontology.org/amigo/term/GO:0005516	mf
integrin binding	Gene Ontology	GO:0005178	2	27	0.00786242	0.0601646	THY1|MFGE8	http://amigo.geneontology.org/amigo/term/GO:0005178	mf
enzyme activator activity	Gene Ontology	GO:0008047	3	87	0.00834343	0.0606238	HMGB1|PDCD5|CDC42EP4	http://amigo.geneontology.org/amigo/term/GO:0008047	mf
protein homodimerization activity	Gene Ontology	GO:0042803	4	180	0.010434	0.0706301	TPD52|DPY30|S100A6|TIMM10	http://amigo.geneontology.org/amigo/term/GO:0042803	mf
protein-containing complex binding	Gene Ontology	GO:0044877	4	185	0.0114252	0.0754061	THY1|HMGN3|CETN2|MFGE8	http://amigo.geneontology.org/amigo/term/GO:0044877	mf
transcription coregulator activity	Gene Ontology	GO:0003712	3	103	0.0129964	0.0813686	EDF1|BASP1|JUN	http://amigo.geneontology.org/amigo/term/GO:0003712	mf
enzyme binding	Gene Ontology	GO:0019899	6	416	0.0134733	0.0827197	CDC42EP4|HMGB1|RIC1|ENSA|S100A6|MBP	http://amigo.geneontology.org/amigo/term/GO:0019899	mf
zinc ion binding	Gene Ontology	GO:0008270	5	305	0.0144221	0.0857282	SRSF7|ADAT2|WBP4|ZYX|ZRANB2	http://amigo.geneontology.org/amigo/term/GO:0008270	mf
enzyme regulator activity	Gene Ontology	GO:0030234	4	219	0.0197793	0.103722	HMGB1|PDCD5|ENSA|CDC42EP4	http://amigo.geneontology.org/amigo/term/GO:0030234	mf
hydrolase activity	Gene Ontology	GO:0016787	9	874	0.0207913	0.107275	LIPA|EPHX1|CDC42EP4|RAD54L|HMGB1|RIC1|ENSA|ADAT2|PDCD5	http://amigo.geneontology.org/amigo/term/GO:0016787	mf
S-adenosylmethionine-dependent methyltransferase activity	Gene Ontology	GO:0008757	2	47	0.0214565	0.109991	DPY30|DIMT1	http://amigo.geneontology.org/amigo/term/GO:0008757	mf
cell adhesion molecule binding	Gene Ontology	GO:0050839	2	47	0.0214565	0.109991	THY1|MFGE8	http://amigo.geneontology.org/amigo/term/GO:0050839	mf
iron ion binding	Gene Ontology	GO:0005506	2	51	0.0248455	0.119986	MSMO1|MELTF	http://amigo.geneontology.org/amigo/term/GO:0005506	mf
protein phosphatase 2A binding	Gene Ontology	GO:0051721	1	5	0.0273089	0.120756	ENSA	http://amigo.geneontology.org/amigo/term/GO:0051721	mf
amide transmembrane transporter activity	Gene Ontology	GO:0042887	1	5	0.0273089	0.120756	TIMM23B	http://amigo.geneontology.org/amigo/term/GO:0042887	mf
translation repressor activity	Gene Ontology	GO:0030371	1	5	0.0273089	0.120756	EIF4EBP1	http://amigo.geneontology.org/amigo/term/GO:0030371	mf
rRNA (adenine) methyltransferase activity	Gene Ontology	GO:0016433	1	5	0.0273089	0.120756	DIMT1	http://amigo.geneontology.org/amigo/term/GO:0016433	mf
cysteine-type endopeptidase activity involved in apoptotic process	Gene Ontology	GO:0097153	2	54	0.0275207	0.120756	HMGB1|PDCD5	http://amigo.geneontology.org/amigo/term/GO:0097153	mf
four-way junction DNA binding	Gene Ontology	GO:0000400	1	6	0.0317879	0.12281	HMGB1	http://amigo.geneontology.org/amigo/term/GO:0000400	mf
phosphatase inhibitor activity	Gene Ontology	GO:0019212	1	6	0.0317879	0.12281	ENSA	http://amigo.geneontology.org/amigo/term/GO:0019212	mf
DNA secondary structure binding	Gene Ontology	GO:0000217	1	6	0.0317879	0.12281	HMGB1	http://amigo.geneontology.org/amigo/term/GO:0000217	mf
neutral amino acid transmembrane transporter activity	Gene Ontology	GO:0015175	1	6	0.0317879	0.12281	SLC1A4	http://amigo.geneontology.org/amigo/term/GO:0015175	mf
ion channel inhibitor activity	Gene Ontology	GO:0008200	1	6	0.0317879	0.12281	ENSA	http://amigo.geneontology.org/amigo/term/GO:0008200	mf
modified amino acid binding	Gene Ontology	GO:0072341	1	6	0.0317879	0.12281	MFGE8	http://amigo.geneontology.org/amigo/term/GO:0072341	mf
dicarboxylic acid transmembrane transporter activity	Gene Ontology	GO:0005310	1	6	0.0317879	0.12281	SLC1A4	http://amigo.geneontology.org/amigo/term/GO:0005310	mf
histone methyltransferase activity (H3-K4 specific)	Gene Ontology	GO:0042800	1	6	0.0317879	0.12281	DPY30	http://amigo.geneontology.org/amigo/term/GO:0042800	mf
methyltransferase activity	Gene Ontology	GO:0008168	2	61	0.0341863	0.127305	DPY30|DIMT1	http://amigo.geneontology.org/amigo/term/GO:0008168	mf
DNA-binding transcription factor activity	Gene Ontology	GO:0003700	4	261	0.0342783	0.127305	HMGN3|HMGB1|JUN|MAFF	http://amigo.geneontology.org/amigo/term/GO:0003700	mf
protein phosphatase regulator activity	Gene Ontology	GO:0019888	1	7	0.0362466	0.127305	ENSA	http://amigo.geneontology.org/amigo/term/GO:0019888	mf
DNA binding, bending	Gene Ontology	GO:0008301	1	7	0.0362466	0.127305	HMGB1	http://amigo.geneontology.org/amigo/term/GO:0008301	mf
channel inhibitor activity	Gene Ontology	GO:0016248	1	7	0.0362466	0.127305	ENSA	http://amigo.geneontology.org/amigo/term/GO:0016248	mf
GTP-Rho binding	Gene Ontology	GO:0017049	1	7	0.0362466	0.127305	CDC42EP4	http://amigo.geneontology.org/amigo/term/GO:0017049	mf
rRNA methyltransferase activity	Gene Ontology	GO:0008649	1	7	0.0362466	0.127305	DIMT1	http://amigo.geneontology.org/amigo/term/GO:0008649	mf
catalytic activity	Gene Ontology	GO:0003824	15	1964	0.0377406	0.130526	MSMO1|EPHX1|DIMT1|HECW2|RIC1|DPY30|HMGB1|MRPS36|CDC42EP4|RAD54L|ENSA|ADAT2|LIPA|PDCD5|CHST6	http://amigo.geneontology.org/amigo/term/GO:0003824	mf
transcription coactivator activity	Gene Ontology	GO:0003713	2	66	0.0392913	0.130985	EDF1|JUN	http://amigo.geneontology.org/amigo/term/GO:0003713	mf
transferase activity, transferring one-carbon groups	Gene Ontology	GO:0016741	2	66	0.0392913	0.130985	DPY30|DIMT1	http://amigo.geneontology.org/amigo/term/GO:0016741	mf
sulfur compound transmembrane transporter activity	Gene Ontology	GO:1901682	1	8	0.0406848	0.130985	SLC1A4	http://amigo.geneontology.org/amigo/term/GO:1901682	mf
double-stranded RNA binding	Gene Ontology	GO:0003725	1	8	0.0406848	0.130985	HMGB1	http://amigo.geneontology.org/amigo/term/GO:0003725	mf
L-amino acid transmembrane transporter activity	Gene Ontology	GO:0015179	1	8	0.0406848	0.130985	SLC1A4	http://amigo.geneontology.org/amigo/term/GO:0015179	mf
identical protein binding	Gene Ontology	GO:0042802	4	280	0.0424313	0.134422	TPD52|DPY30|S100A6|TIMM10	http://amigo.geneontology.org/amigo/term/GO:0042802	mf
deaminase activity	Gene Ontology	GO:0019239	1	9	0.0451029	0.136342	ADAT2	http://amigo.geneontology.org/amigo/term/GO:0019239	mf
alpha-actinin binding	Gene Ontology	GO:0051393	1	9	0.0451029	0.136342	ZYX	http://amigo.geneontology.org/amigo/term/GO:0051393	mf
Rab guanyl-nucleotide exchange factor activity	Gene Ontology	GO:0017112	1	9	0.0451029	0.136342	RIC1	http://amigo.geneontology.org/amigo/term/GO:0017112	mf
molecular function regulator	Gene Ontology	GO:0098772	5	416	0.045297	0.136408	RIC1|HMGB1|PDCD5|ENSA|CDC42EP4	http://amigo.geneontology.org/amigo/term/GO:0098772	mf
cysteine-type endopeptidase activity	Gene Ontology	GO:0004197	2	75	0.049149	0.141024	HMGB1|PDCD5	http://amigo.geneontology.org/amigo/term/GO:0004197	mf
lipopolysaccharide binding	Gene Ontology	GO:0001530	1	10	0.0495007	0.141024	HMGB1	http://amigo.geneontology.org/amigo/term/GO:0001530	mf
endodeoxyribonuclease activity	Gene Ontology	GO:0004520	1	10	0.0495007	0.141024	HMGB1	http://amigo.geneontology.org/amigo/term/GO:0004520	mf
histone-lysine N-methyltransferase activity	Gene Ontology	GO:0018024	1	10	0.0495007	0.141024	DPY30	http://amigo.geneontology.org/amigo/term/GO:0018024	mf
potassium channel regulator activity	Gene Ontology	GO:0015459	1	10	0.0495007	0.141024	ENSA	http://amigo.geneontology.org/amigo/term/GO:0015459	mf
organic acid:sodium symporter activity	Gene Ontology	GO:0005343	1	10	0.0495007	0.141024	SLC1A4	http://amigo.geneontology.org/amigo/term/GO:0005343	mf
G-protein beta/gamma-subunit complex binding	Gene Ontology	GO:0031683	1	10	0.0495007	0.141024	CETN2	http://amigo.geneontology.org/amigo/term/GO:0031683	mf
active transmembrane transporter activity	Gene Ontology	GO:0022804	2	77	0.0514495	0.145638	SLC1A4|TIMM23B	http://amigo.geneontology.org/amigo/term/GO:0022804	mf
nucleosomal DNA binding	Gene Ontology	GO:0031492	1	11	0.0538785	0.145638	HMGN3	http://amigo.geneontology.org/amigo/term/GO:0031492	mf
beta-tubulin binding	Gene Ontology	GO:0048487	1	11	0.0538785	0.145638	PDCD5	http://amigo.geneontology.org/amigo/term/GO:0048487	mf
actinin binding	Gene Ontology	GO:0042805	1	11	0.0538785	0.145638	ZYX	http://amigo.geneontology.org/amigo/term/GO:0042805	mf
Ras GTPase binding	Gene Ontology	GO:0017016	2	80	0.0549713	0.148086	RIC1|CDC42EP4	http://amigo.geneontology.org/amigo/term/GO:0017016	mf
small GTPase binding	Gene Ontology	GO:0031267	2	81	0.0561637	0.150276	RIC1|CDC42EP4	http://amigo.geneontology.org/amigo/term/GO:0031267	mf
hydrolase activity, acting on carbon-nitrogen (but not peptide) bonds, in cyclic amidines	Gene Ontology	GO:0016814	1	12	0.0582364	0.150976	ADAT2	http://amigo.geneontology.org/amigo/term/GO:0016814	mf
single-stranded RNA binding	Gene Ontology	GO:0003727	1	12	0.0582364	0.150976	HMGB1	http://amigo.geneontology.org/amigo/term/GO:0003727	mf
protein kinase activator activity	Gene Ontology	GO:0030295	1	12	0.0582364	0.150976	HMGB1	http://amigo.geneontology.org/amigo/term/GO:0030295	mf
clathrin binding	Gene Ontology	GO:0030276	1	12	0.0582364	0.150976	CLTA	http://amigo.geneontology.org/amigo/term/GO:0030276	mf
transcription regulatory region DNA binding	Gene Ontology	GO:0044212	3	192	0.0613189	0.154149	BASP1|JUN|YAP1	http://amigo.geneontology.org/amigo/term/GO:0044212	mf
regulatory region nucleic acid binding	Gene Ontology	GO:0001067	3	192	0.0613189	0.154149	BASP1|JUN|YAP1	http://amigo.geneontology.org/amigo/term/GO:0001067	mf
histone methyltransferase activity	Gene Ontology	GO:0042054	1	13	0.0625743	0.154149	DPY30	http://amigo.geneontology.org/amigo/term/GO:0042054	mf
phosphatase regulator activity	Gene Ontology	GO:0019208	1	13	0.0625743	0.154149	ENSA	http://amigo.geneontology.org/amigo/term/GO:0019208	mf
oxidoreductase activity, acting on the aldehyde or oxo group of donors	Gene Ontology	GO:0016903	1	13	0.0625743	0.154149	MRPS36	http://amigo.geneontology.org/amigo/term/GO:0016903	mf
protein dimerization activity	Gene Ontology	GO:0046983	4	324	0.0651598	0.15879	TPD52|DPY30|S100A6|TIMM10	http://amigo.geneontology.org/amigo/term/GO:0046983	mf
DNA-binding transcription factor activity, RNA polymerase II-specific	Gene Ontology	GO:0000981	2	89	0.0660206	0.159095	JUN|MAFF	http://amigo.geneontology.org/amigo/term/GO:0000981	mf
oxidoreductase activity, acting on paired donors, with incorporation or reduction of molecular oxygen, NAD(P)H as one donor, and incorporation of one atom of oxygen	Gene Ontology	GO:0016709	1	14	0.0668924	0.159095	MSMO1	http://amigo.geneontology.org/amigo/term/GO:0016709	mf
kinase activator activity	Gene Ontology	GO:0019209	1	14	0.0668924	0.159095	HMGB1	http://amigo.geneontology.org/amigo/term/GO:0019209	mf
nucleosome binding	Gene Ontology	GO:0031491	1	14	0.0668924	0.159095	HMGN3	http://amigo.geneontology.org/amigo/term/GO:0031491	mf
structural molecule activity	Gene Ontology	GO:0005198	3	201	0.0682453	0.161585	RPL37|CLTA|MBP	http://amigo.geneontology.org/amigo/term/GO:0005198	mf
actin binding	Gene Ontology	GO:0003779	2	91	0.0685692	0.161868	MARCKS|CAP2	http://amigo.geneontology.org/amigo/term/GO:0003779	mf
protein-lysine N-methyltransferase activity	Gene Ontology	GO:0016279	1	15	0.0711908	0.163429	DPY30	http://amigo.geneontology.org/amigo/term/GO:0016279	mf
deoxyribonuclease activity	Gene Ontology	GO:0004536	1	15	0.0711908	0.163429	HMGB1	http://amigo.geneontology.org/amigo/term/GO:0004536	mf
lysine N-methyltransferase activity	Gene Ontology	GO:0016278	1	15	0.0711908	0.163429	DPY30	http://amigo.geneontology.org/amigo/term/GO:0016278	mf
ubiquitin binding	Gene Ontology	GO:0043130	1	15	0.0711908	0.163429	UBXN2B	http://amigo.geneontology.org/amigo/term/GO:0043130	mf
calcium-dependent protein binding	Gene Ontology	GO:0048306	1	15	0.0711908	0.163429	S100A6	http://amigo.geneontology.org/amigo/term/GO:0048306	mf
GTPase binding	Gene Ontology	GO:0051020	2	97	0.0764046	0.16974	RIC1|CDC42EP4	http://amigo.geneontology.org/amigo/term/GO:0051020	mf
damaged DNA binding	Gene Ontology	GO:0003684	1	17	0.0797289	0.170663	HMGB1	http://amigo.geneontology.org/amigo/term/GO:0003684	mf
solute:sodium symporter activity	Gene Ontology	GO:0015370	1	18	0.0839687	0.17296	SLC1A4	http://amigo.geneontology.org/amigo/term/GO:0015370	mf
cytokine binding	Gene Ontology	GO:0019955	1	18	0.0839687	0.17296	HMGB1	http://amigo.geneontology.org/amigo/term/GO:0019955	mf
RNA methyltransferase activity	Gene Ontology	GO:0008173	1	18	0.0839687	0.17296	DIMT1	http://amigo.geneontology.org/amigo/term/GO:0008173	mf
cysteine-type peptidase activity	Gene Ontology	GO:0008234	2	104	0.0858834	0.175308	HMGB1|PDCD5	http://amigo.geneontology.org/amigo/term/GO:0008234	mf
ion channel regulator activity	Gene Ontology	GO:0099106	1	19	0.0881891	0.176378	ENSA	http://amigo.geneontology.org/amigo/term/GO:0099106	mf
RNA binding	Gene Ontology	GO:0003723	3	227	0.0901224	0.179565	RPL37|HMGB1|ATXN1L	http://amigo.geneontology.org/amigo/term/GO:0003723	mf
rRNA binding	Gene Ontology	GO:0019843	1	20	0.0923903	0.180452	RPL37	http://amigo.geneontology.org/amigo/term/GO:0019843	mf
signaling receptor binding	Gene Ontology	GO:0005102	4	369	0.0937858	0.182278	THY1|HMGB1|MFGE8|ENSA	http://amigo.geneontology.org/amigo/term/GO:0005102	mf
repressing transcription factor binding	Gene Ontology	GO:0070491	1	21	0.0965723	0.183418	HMGB1	http://amigo.geneontology.org/amigo/term/GO:0070491	mf
amino acid transmembrane transporter activity	Gene Ontology	GO:0015171	1	22	0.100735	0.187282	SLC1A4	http://amigo.geneontology.org/amigo/term/GO:0015171	mf
hydrolase activity, acting on ester bonds	Gene Ontology	GO:0016788	3	240	0.102031	0.189025	LIPA|HMGB1|ENSA	http://amigo.geneontology.org/amigo/term/GO:0016788	mf
monovalent inorganic cation transmembrane transporter activity	Gene Ontology	GO:0015077	2	117	0.104347	0.189645	SLC1A4|ENSA	http://amigo.geneontology.org/amigo/term/GO:0015077	mf
solute:cation symporter activity	Gene Ontology	GO:0015294	1	23	0.104879	0.189645	SLC1A4	http://amigo.geneontology.org/amigo/term/GO:0015294	mf
sulfotransferase activity	Gene Ontology	GO:0008146	1	24	0.109004	0.193135	CHST6	http://amigo.geneontology.org/amigo/term/GO:0008146	mf
helicase activity	Gene Ontology	GO:0004386	1	24	0.109004	0.193135	RAD54L	http://amigo.geneontology.org/amigo/term/GO:0004386	mf
ubiquitin-like protein binding	Gene Ontology	GO:0032182	1	24	0.109004	0.193135	UBXN2B	http://amigo.geneontology.org/amigo/term/GO:0032182	mf
protease binding	Gene Ontology	GO:0002020	1	24	0.109004	0.193135	MBP	http://amigo.geneontology.org/amigo/term/GO:0002020	mf
protein phosphatase binding	Gene Ontology	GO:0019903	1	25	0.11311	0.195545	ENSA	http://amigo.geneontology.org/amigo/term/GO:0019903	mf
protein methyltransferase activity	Gene Ontology	GO:0008276	1	25	0.11311	0.195545	DPY30	http://amigo.geneontology.org/amigo/term/GO:0008276	mf
chromatin DNA binding	Gene Ontology	GO:0031490	1	25	0.11311	0.195545	HMGN3	http://amigo.geneontology.org/amigo/term/GO:0031490	mf
chaperone binding	Gene Ontology	GO:0051087	1	26	0.117198	0.199829	TIMM10	http://amigo.geneontology.org/amigo/term/GO:0051087	mf
channel regulator activity	Gene Ontology	GO:0016247	1	27	0.121266	0.203481	ENSA	http://amigo.geneontology.org/amigo/term/GO:0016247	mf
primary active transmembrane transporter activity	Gene Ontology	GO:0015399	1	27	0.121266	0.203481	TIMM23B	http://amigo.geneontology.org/amigo/term/GO:0015399	mf
metal ion transmembrane transporter activity	Gene Ontology	GO:0046873	2	129	0.122247	0.204693	SLC1A4|ENSA	http://amigo.geneontology.org/amigo/term/GO:0046873	mf
Ras guanyl-nucleotide exchange factor activity	Gene Ontology	GO:0005088	1	28	0.125317	0.207789	RIC1	http://amigo.geneontology.org/amigo/term/GO:0005088	mf
transcription corepressor activity	Gene Ontology	GO:0003714	1	29	0.129348	0.209282	BASP1	http://amigo.geneontology.org/amigo/term/GO:0003714	mf
endonuclease activity	Gene Ontology	GO:0004519	1	29	0.129348	0.209282	HMGB1	http://amigo.geneontology.org/amigo/term/GO:0004519	mf
chloride channel activity	Gene Ontology	GO:0005254	1	29	0.129348	0.209282	SLC1A4	http://amigo.geneontology.org/amigo/term/GO:0005254	mf
lipid binding	Gene Ontology	GO:0008289	2	135	0.131461	0.211456	HMGB1|MFGE8	http://amigo.geneontology.org/amigo/term/GO:0008289	mf
transferase activity, transferring sulfur-containing groups	Gene Ontology	GO:0016782	1	30	0.133361	0.211456	CHST6	http://amigo.geneontology.org/amigo/term/GO:0016782	mf
acetyltransferase activity	Gene Ontology	GO:0016407	1	30	0.133361	0.211456	PDCD5	http://amigo.geneontology.org/amigo/term/GO:0016407	mf
chloride transmembrane transporter activity	Gene Ontology	GO:0015108	1	30	0.133361	0.211456	SLC1A4	http://amigo.geneontology.org/amigo/term/GO:0015108	mf
phosphatase binding	Gene Ontology	GO:0019902	1	30	0.133361	0.211456	ENSA	http://amigo.geneontology.org/amigo/term/GO:0019902	mf
ion channel activity	Gene Ontology	GO:0005216	2	138	0.136127	0.214338	SLC1A4|ENSA	http://amigo.geneontology.org/amigo/term/GO:0005216	mf
Rab GTPase binding	Gene Ontology	GO:0017137	1	31	0.137356	0.214357	RIC1	http://amigo.geneontology.org/amigo/term/GO:0017137	mf
sequence-specific DNA binding	Gene Ontology	GO:0043565	3	276	0.137965	0.215096	EDF1|JUN|MAFF	http://amigo.geneontology.org/amigo/term/GO:0043565	mf
anion channel activity	Gene Ontology	GO:0005253	1	33	0.145291	0.221246	SLC1A4	http://amigo.geneontology.org/amigo/term/GO:0005253	mf
symporter activity	Gene Ontology	GO:0015293	1	33	0.145291	0.221246	SLC1A4	http://amigo.geneontology.org/amigo/term/GO:0015293	mf
Rho GTPase binding	Gene Ontology	GO:0017048	1	33	0.145291	0.221246	CDC42EP4	http://amigo.geneontology.org/amigo/term/GO:0017048	mf
transmembrane transporter activity	Gene Ontology	GO:0022857	3	285	0.147551	0.223871	SLC1A4|TIMM23B|ENSA	http://amigo.geneontology.org/amigo/term/GO:0022857	mf
transcription factor binding	Gene Ontology	GO:0008134	2	146	0.148743	0.224913	HMGB1|JUN	http://amigo.geneontology.org/amigo/term/GO:0008134	mf
nucleoside-triphosphatase activity	Gene Ontology	GO:0017111	3	293	0.15625	0.230661	RAD54L|RIC1|CDC42EP4	http://amigo.geneontology.org/amigo/term/GO:0017111	mf
inorganic anion transmembrane transporter activity	Gene Ontology	GO:0015103	1	36	0.157059	0.230994	SLC1A4	http://amigo.geneontology.org/amigo/term/GO:0015103	mf
channel activity	Gene Ontology	GO:0015267	2	152	0.158356	0.232392	SLC1A4|ENSA	http://amigo.geneontology.org/amigo/term/GO:0015267	mf
passive transmembrane transporter activity	Gene Ontology	GO:0022803	2	152	0.158356	0.232392	SLC1A4|ENSA	http://amigo.geneontology.org/amigo/term/GO:0022803	mf
translation regulator activity	Gene Ontology	GO:0045182	1	37	0.160945	0.233459	EIF4EBP1	http://amigo.geneontology.org/amigo/term/GO:0045182	mf
DNA-binding transcription activator activity, RNA polymerase II-specific	Gene Ontology	GO:0001228	1	37	0.160945	0.233459	MAFF	http://amigo.geneontology.org/amigo/term/GO:0001228	mf
DNA-binding transcription activator activity	Gene Ontology	GO:0001216	1	37	0.160945	0.233459	MAFF	http://amigo.geneontology.org/amigo/term/GO:0001216	mf
hydrolase activity, acting on carbon-nitrogen (but not peptide) bonds	Gene Ontology	GO:0016810	1	38	0.164814	0.236687	ADAT2	http://amigo.geneontology.org/amigo/term/GO:0016810	mf
carboxylic acid transmembrane transporter activity	Gene Ontology	GO:0046943	1	38	0.164814	0.236687	SLC1A4	http://amigo.geneontology.org/amigo/term/GO:0046943	mf
carboxylic ester hydrolase activity	Gene Ontology	GO:0052689	1	38	0.164814	0.236687	LIPA	http://amigo.geneontology.org/amigo/term/GO:0052689	mf
heparin binding	Gene Ontology	GO:0008201	1	38	0.164814	0.236687	PDCD5	http://amigo.geneontology.org/amigo/term/GO:0008201	mf
organic acid transmembrane transporter activity	Gene Ontology	GO:0005342	1	39	0.168665	0.240257	SLC1A4	http://amigo.geneontology.org/amigo/term/GO:0005342	mf
pyrophosphatase activity	Gene Ontology	GO:0016462	3	307	0.171844	0.241804	RAD54L|RIC1|CDC42EP4	http://amigo.geneontology.org/amigo/term/GO:0016462	mf
hydrolase activity, acting on acid anhydrides	Gene Ontology	GO:0016817	3	309	0.174108	0.243413	RAD54L|RIC1|CDC42EP4	http://amigo.geneontology.org/amigo/term/GO:0016817	mf
hydrolase activity, acting on acid anhydrides, in phosphorus-containing anhydrides	Gene Ontology	GO:0016818	3	309	0.174108	0.243413	RAD54L|RIC1|CDC42EP4	http://amigo.geneontology.org/amigo/term/GO:0016818	mf
guanyl-nucleotide exchange factor activity	Gene Ontology	GO:0005085	1	41	0.176315	0.244861	RIC1	http://amigo.geneontology.org/amigo/term/GO:0005085	mf
monooxygenase activity	Gene Ontology	GO:0004497	1	42	0.180114	0.247227	MSMO1	http://amigo.geneontology.org/amigo/term/GO:0004497	mf
potassium channel activity	Gene Ontology	GO:0005267	1	43	0.183895	0.24982	ENSA	http://amigo.geneontology.org/amigo/term/GO:0005267	mf
lipase activity	Gene Ontology	GO:0016298	1	43	0.183895	0.24982	LIPA	http://amigo.geneontology.org/amigo/term/GO:0016298	mf
inorganic cation transmembrane transporter activity	Gene Ontology	GO:0022890	2	169	0.186164	0.251908	SLC1A4|ENSA	http://amigo.geneontology.org/amigo/term/GO:0022890	mf
transferase activity	Gene Ontology	GO:0016740	6	829	0.187463	0.251908	DIMT1|DPY30|HMGB1|HECW2|PDCD5|CHST6	http://amigo.geneontology.org/amigo/term/GO:0016740	mf
microtubule binding	Gene Ontology	GO:0008017	1	44	0.187659	0.251908	CETN2	http://amigo.geneontology.org/amigo/term/GO:0008017	mf
nuclease activity	Gene Ontology	GO:0004518	1	46	0.195136	0.258224	HMGB1	http://amigo.geneontology.org/amigo/term/GO:0004518	mf
double-stranded DNA binding	Gene Ontology	GO:0003690	2	176	0.197812	0.260095	HMGB1|JUN	http://amigo.geneontology.org/amigo/term/GO:0003690	mf
organic anion transmembrane transporter activity	Gene Ontology	GO:0008514	1	47	0.198848	0.260095	SLC1A4	http://amigo.geneontology.org/amigo/term/GO:0008514	mf
sodium ion transmembrane transporter activity	Gene Ontology	GO:0015081	1	48	0.202544	0.263623	SLC1A4	http://amigo.geneontology.org/amigo/term/GO:0015081	mf
cation transmembrane transporter activity	Gene Ontology	GO:0008324	2	180	0.204509	0.265574	SLC1A4|ENSA	http://amigo.geneontology.org/amigo/term/GO:0008324	mf
secondary active transmembrane transporter activity	Gene Ontology	GO:0015291	1	49	0.206223	0.265574	SLC1A4	http://amigo.geneontology.org/amigo/term/GO:0015291	mf
GTPase activator activity	Gene Ontology	GO:0005096	1	49	0.206223	0.265574	CDC42EP4	http://amigo.geneontology.org/amigo/term/GO:0005096	mf
transporter activity	Gene Ontology	GO:0005215	3	342	0.212578	0.271019	SLC1A4|TIMM23B|ENSA	http://amigo.geneontology.org/amigo/term/GO:0005215	mf
glycosaminoglycan binding	Gene Ontology	GO:0005539	1	51	0.21353	0.271019	PDCD5	http://amigo.geneontology.org/amigo/term/GO:0005539	mf
protein kinase regulator activity	Gene Ontology	GO:0019887	1	51	0.21353	0.271019	HMGB1	http://amigo.geneontology.org/amigo/term/GO:0019887	mf
potassium ion transmembrane transporter activity	Gene Ontology	GO:0015079	1	51	0.21353	0.271019	ENSA	http://amigo.geneontology.org/amigo/term/GO:0015079	mf
sulfur compound binding	Gene Ontology	GO:1901681	1	52	0.217158	0.273868	PDCD5	http://amigo.geneontology.org/amigo/term/GO:1901681	mf
GTPase regulator activity	Gene Ontology	GO:0030695	1	53	0.22077	0.277981	CDC42EP4	http://amigo.geneontology.org/amigo/term/GO:0030695	mf
endopeptidase activity	Gene Ontology	GO:0004175	2	190	0.221354	0.278274	HMGB1|PDCD5	http://amigo.geneontology.org/amigo/term/GO:0004175	mf
GTPase activity	Gene Ontology	GO:0003924	2	190	0.221354	0.278274	RIC1|CDC42EP4	http://amigo.geneontology.org/amigo/term/GO:0003924	mf
active ion transmembrane transporter activity	Gene Ontology	GO:0022853	1	55	0.227945	0.285201	SLC1A4	http://amigo.geneontology.org/amigo/term/GO:0022853	mf
ATPase activity, coupled	Gene Ontology	GO:0042623	1	56	0.231507	0.288066	RAD54L	http://amigo.geneontology.org/amigo/term/GO:0042623	mf
cytokine activity	Gene Ontology	GO:0005125	1	56	0.231507	0.288066	HMGB1	http://amigo.geneontology.org/amigo/term/GO:0005125	mf
kinase regulator activity	Gene Ontology	GO:0019207	1	57	0.235054	0.289297	HMGB1	http://amigo.geneontology.org/amigo/term/GO:0019207	mf
oxidoreductase activity, acting on paired donors, with incorporation or reduction of molecular oxygen	Gene Ontology	GO:0016705	1	58	0.238584	0.292053	MSMO1	http://amigo.geneontology.org/amigo/term/GO:0016705	mf
nucleoside-triphosphatase regulator activity	Gene Ontology	GO:0060589	1	59	0.242098	0.295214	CDC42EP4	http://amigo.geneontology.org/amigo/term/GO:0060589	mf
phosphoprotein phosphatase activity	Gene Ontology	GO:0004721	1	60	0.245596	0.297419	ENSA	http://amigo.geneontology.org/amigo/term/GO:0004721	mf
transferase activity, transferring acyl groups other than amino-acyl groups	Gene Ontology	GO:0016747	1	61	0.249078	0.300258	PDCD5	http://amigo.geneontology.org/amigo/term/GO:0016747	mf
oxidoreductase activity	Gene Ontology	GO:0016491	2	226	0.282612	0.327005	MSMO1|MRPS36	http://amigo.geneontology.org/amigo/term/GO:0016491	mf
transferase activity, transferring acyl groups	Gene Ontology	GO:0016746	1	71	0.283033	0.327005	PDCD5	http://amigo.geneontology.org/amigo/term/GO:0016746	mf
structural constituent of ribosome	Gene Ontology	GO:0003735	1	71	0.283033	0.327005	RPL37	http://amigo.geneontology.org/amigo/term/GO:0003735	mf
phospholipid binding	Gene Ontology	GO:0005543	1	72	0.286343	0.329388	MFGE8	http://amigo.geneontology.org/amigo/term/GO:0005543	mf
inorganic molecular entity transmembrane transporter activity	Gene Ontology	GO:0015318	2	230	0.289425	0.331494	SLC1A4|ENSA	http://amigo.geneontology.org/amigo/term/GO:0015318	mf
ligase activity	Gene Ontology	GO:0016874	1	74	0.292919	0.333802	HECW2	http://amigo.geneontology.org/amigo/term/GO:0016874	mf
lyase activity	Gene Ontology	GO:0016829	1	75	0.296185	0.336072	HMGB1	http://amigo.geneontology.org/amigo/term/GO:0016829	mf
peptidase activity, acting on L-amino acid peptides	Gene Ontology	GO:0070011	2	237	0.30133	0.341197	HMGB1|PDCD5	http://amigo.geneontology.org/amigo/term/GO:0070011	mf
ion transmembrane transporter activity	Gene Ontology	GO:0015075	2	241	0.308119	0.34787	SLC1A4|ENSA	http://amigo.geneontology.org/amigo/term/GO:0015075	mf
anion transmembrane transporter activity	Gene Ontology	GO:0008509	1	80	0.312289	0.351325	SLC1A4	http://amigo.geneontology.org/amigo/term/GO:0008509	mf
peptidase activity	Gene Ontology	GO:0008233	2	247	0.318279	0.357556	HMGB1|PDCD5	http://amigo.geneontology.org/amigo/term/GO:0008233	mf
RNA polymerase II cis-regulatory region sequence-specific DNA binding	Gene Ontology	GO:0000978	1	83	0.321776	0.360462	JUN	http://amigo.geneontology.org/amigo/term/GO:0000978	mf
cis-regulatory region sequence-specific DNA binding	Gene Ontology	GO:0000987	1	85	0.328028	0.366688	JUN	http://amigo.geneontology.org/amigo/term/GO:0000987	mf
cis-regulatory region binding	Gene Ontology	GO:0035326	1	88	0.3373	0.374672	JUN	http://amigo.geneontology.org/amigo/term/GO:0035326	mf
ATPase activity	Gene Ontology	GO:0016887	1	94	0.355464	0.392373	RAD54L	http://amigo.geneontology.org/amigo/term/GO:0016887	mf
carbohydrate derivative binding	Gene Ontology	GO:0097367	4	654	0.359391	0.39588	NRK|RAD54L|HMGB1|PDCD5	http://amigo.geneontology.org/amigo/term/GO:0097367	mf
enzyme inhibitor activity	Gene Ontology	GO:0004857	1	96	0.361409	0.397549	ENSA	http://amigo.geneontology.org/amigo/term/GO:0004857	mf
phosphatase activity	Gene Ontology	GO:0016791	1	102	0.378918	0.412229	ENSA	http://amigo.geneontology.org/amigo/term/GO:0016791	mf
cation channel activity	Gene Ontology	GO:0005261	1	102	0.378918	0.412229	ENSA	http://amigo.geneontology.org/amigo/term/GO:0005261	mf
chromatin binding	Gene Ontology	GO:0003682	1	115	0.41524	0.446531	HMGN3	http://amigo.geneontology.org/amigo/term/GO:0003682	mf
ubiquitin-protein transferase activity	Gene Ontology	GO:0004842	1	118	0.423318	0.453678	HECW2	http://amigo.geneontology.org/amigo/term/GO:0004842	mf
protein domain specific binding	Gene Ontology	GO:0019904	1	121	0.431286	0.461593	BASP1	http://amigo.geneontology.org/amigo/term/GO:0019904	mf
ubiquitin-like protein transferase activity	Gene Ontology	GO:0019787	1	124	0.439145	0.469053	HECW2	http://amigo.geneontology.org/amigo/term/GO:0019787	mf
RNA polymerase II regulatory region sequence-specific DNA binding	Gene Ontology	GO:0000977	1	129	0.452004	0.478913	JUN	http://amigo.geneontology.org/amigo/term/GO:0000977	mf
RNA polymerase II regulatory region DNA binding	Gene Ontology	GO:0001012	1	129	0.452004	0.478913	JUN	http://amigo.geneontology.org/amigo/term/GO:0001012	mf
phosphoric ester hydrolase activity	Gene Ontology	GO:0042578	1	130	0.454541	0.480957	ENSA	http://amigo.geneontology.org/amigo/term/GO:0042578	mf
protein heterodimerization activity	Gene Ontology	GO:0046982	1	139	0.476853	0.500885	TPD52	http://amigo.geneontology.org/amigo/term/GO:0046982	mf
anion binding	Gene Ontology	GO:0043168	4	776	0.485204	0.508309	NRK|RAD54L|PDCD5|MFGE8	http://amigo.geneontology.org/amigo/term/GO:0043168	mf
receptor ligand activity	Gene Ontology	GO:0048018	1	146	0.493579	0.516059	HMGB1	http://amigo.geneontology.org/amigo/term/GO:0048018	mf
signaling receptor activator activity	Gene Ontology	GO:0030546	1	147	0.495925	0.517828	HMGB1	http://amigo.geneontology.org/amigo/term/GO:0030546	mf
receptor regulator activity	Gene Ontology	GO:0030545	1	147	0.495925	0.517828	HMGB1	http://amigo.geneontology.org/amigo/term/GO:0030545	mf

## Sheet: Supplementary Table 4
KEGG enrichment analysis for proteins with converse change trends in DLE vs DL and DL vs D groups.
#Term	Database	ID	Input number	Background number	P-Value	Corrected P-Value	Input	Hyperlink
Ribosome	KEGG PATHWAY	gga03010	5	120	0.000285408	0.0142704	RPS12|MRPL34|RPL37|RPS28|FAU	http://www.genome.jp/kegg-bin/show_pathway?gga03010/gga:421698%09red/gga:768930%09red/gga:426941%09red/gga:101749142%09red/gga:427186%09red
Steroid biosynthesis	KEGG PATHWAY	gga00100	2	17	0.00341221	0.0606454	MSMO1|LIPA	http://www.genome.jp/kegg-bin/show_pathway?gga00100/gga:423789%09red/gga:422423%09red
RNA transport	KEGG PATHWAY	gga03013	4	132	0.00363872	0.0606454	TRNT1|SUMO3|EIF4EBP1|PYM1	http://www.genome.jp/kegg-bin/show_pathway?gga03013/gga:416103%09red/gga:100858240%09red/gga:426773%09red/gga:770553%09red
MAPK signaling pathway	KEGG PATHWAY	gga04010	5	261	0.00781175	0.0976469	NRK|TAB2|FLNB|JUN|STMN1	http://www.genome.jp/kegg-bin/show_pathway?gga04010/gga:424673%09red/gga:422380%09red/gga:396057%09red/gga:421622%09red/gga:378913%09red
Spliceosome	KEGG PATHWAY	gga03040	3	107	0.0143488	0.143488	SMNDC1|LSM6|SRSF7	http://www.genome.jp/kegg-bin/show_pathway?gga03040/gga:423889%09red/gga:426265%09red/gga:422466%09red
Herpes simplex virus 1 infection	KEGG PATHWAY	gga05168	3	150	0.0337985	0.264604	TAB2|SRSF7|EIF4EBP1	http://www.genome.jp/kegg-bin/show_pathway?gga05168/gga:426265%09red/gga:426773%09red/gga:421622%09red
Salmonella infection	KEGG PATHWAY	gga05132	2	70	0.0435699	0.264604	FLNB|JUN	http://www.genome.jp/kegg-bin/show_pathway?gga05132/gga:424673%09red/gga:378913%09red
ErbB signaling pathway	KEGG PATHWAY	gga04012	2	78	0.0526141	0.264604	JUN|EIF4EBP1	http://www.genome.jp/kegg-bin/show_pathway?gga04012/gga:424673%09red/gga:426773%09red
Focal adhesion	KEGG PATHWAY	gga04510	3	189	0.0590877	0.264604	FLNB|JUN|ZYX	http://www.genome.jp/kegg-bin/show_pathway?gga04510/gga:424673%09red/gga:418300%09red/gga:378913%09red
Toll-like receptor signaling pathway	KEGG PATHWAY	gga04620	2	84	0.0597949	0.264604	TAB2|JUN	http://www.genome.jp/kegg-bin/show_pathway?gga04620/gga:424673%09red/gga:421622%09red
GnRH signaling pathway	KEGG PATHWAY	gga04912	2	84	0.0597949	0.264604	JUN|CALML4	http://www.genome.jp/kegg-bin/show_pathway?gga04912/gga:427515%09red/gga:424673%09red
C-type lectin receptor signaling pathway	KEGG PATHWAY	gga04625	2	87	0.0635049	0.264604	JUN|CALML4	http://www.genome.jp/kegg-bin/show_pathway?gga04625/gga:427515%09red/gga:424673%09red
Pantothenate and CoA biosynthesis	KEGG PATHWAY	gga00770	1	15	0.0711908	0.269534	PANK3	http://www.genome.jp/kegg-bin/show_pathway?gga00770/gga:416170%09red
Glycosaminoglycan biosynthesis - keratan sulfate	KEGG PATHWAY	gga00533	1	16	0.0754696	0.269534	CHST6	http://www.genome.jp/kegg-bin/show_pathway?gga00533/gga:770257%09red
Terpenoid backbone biosynthesis	KEGG PATHWAY	gga00900	1	19	0.0881891	0.293964	HMGCR	http://www.genome.jp/kegg-bin/show_pathway?gga00900/gga:395145%09red
Lysosome	KEGG PATHWAY	gga04142	2	110	0.0942743	0.294607	LIPA|CLTA	http://www.genome.jp/kegg-bin/show_pathway?gga04142/gga:427284%09red/gga:423789%09red
Phototransduction	KEGG PATHWAY	gga04744	1	23	0.104879	0.301838	CALML4	http://www.genome.jp/kegg-bin/show_pathway?gga04744/gga:427515%09red
Insulin signaling pathway	KEGG PATHWAY	gga04910	2	121	0.11023	0.301838	EIF4EBP1|CALML4	http://www.genome.jp/kegg-bin/show_pathway?gga04910/gga:427515%09red/gga:426773%09red
NOD-like receptor signaling pathway	KEGG PATHWAY	gga04621	2	124	0.114699	0.301838	TAB2|JUN	http://www.genome.jp/kegg-bin/show_pathway?gga04621/gga:424673%09red/gga:421622%09red
Base excision repair	KEGG PATHWAY	gga03410	1	29	0.129348	0.305237	HMGB1	http://www.genome.jp/kegg-bin/show_pathway?gga03410/gga:395724%09red
mTOR signaling pathway	KEGG PATHWAY	gga04150	2	140	0.139258	0.305237	SLC7A5|EIF4EBP1	http://www.genome.jp/kegg-bin/show_pathway?gga04150/gga:415832%09red/gga:426773%09red
Cellular senescence	KEGG PATHWAY	gga04218	2	143	0.143983	0.305237	EIF4EBP1|CALML4	http://www.genome.jp/kegg-bin/show_pathway?gga04218/gga:427515%09red/gga:426773%09red
Metabolism of xenobiotics by cytochrome P450	KEGG PATHWAY	gga00980	1	36	0.157059	0.305237	EPHX1	http://www.genome.jp/kegg-bin/show_pathway?gga00980/gga:421321%09red
Nucleotide excision repair	KEGG PATHWAY	gga03420	1	38	0.164814	0.305237	CETN2	http://www.genome.jp/kegg-bin/show_pathway?gga03420/gga:422303%09red
Basal transcription factors	KEGG PATHWAY	gga03022	1	38	0.164814	0.305237	GTF2A1	http://www.genome.jp/kegg-bin/show_pathway?gga03022/gga:423389%09red
Homologous recombination	KEGG PATHWAY	gga03440	1	38	0.164814	0.305237	RAD54L	http://www.genome.jp/kegg-bin/show_pathway?gga03440/gga:424611%09red
Tight junction	KEGG PATHWAY	gga04530	2	156	0.164828	0.305237	CTTN|JUN	http://www.genome.jp/kegg-bin/show_pathway?gga04530/gga:424673%09red/gga:396455%09red
Hedgehog signaling pathway	KEGG PATHWAY	gga04340	1	41	0.176315	0.314848	PTCH2	http://www.genome.jp/kegg-bin/show_pathway?gga04340/gga:374187%09red
Mitophagy - animal	KEGG PATHWAY	gga04137	1	58	0.238584	0.411351	JUN	http://www.genome.jp/kegg-bin/show_pathway?gga04137/gga:424673%09red
Ribosome biogenesis in eukaryotes	KEGG PATHWAY	gga03008	1	67	0.269637	0.437042	GAR1	http://www.genome.jp/kegg-bin/show_pathway?gga03008/gga:422697%09red
RNA degradation	KEGG PATHWAY	gga03018	1	70	0.279707	0.437042	LSM6	http://www.genome.jp/kegg-bin/show_pathway?gga03018/gga:422466%09red
mRNA surveillance pathway	KEGG PATHWAY	gga03015	1	70	0.279707	0.437042	PYM1	http://www.genome.jp/kegg-bin/show_pathway?gga03015/gga:100858240%09red
ECM-receptor interaction	KEGG PATHWAY	gga04512	1	83	0.321776	0.480357	CD44	http://www.genome.jp/kegg-bin/show_pathway?gga04512/gga:395666%09red
AGE-RAGE signaling pathway in diabetic complications	KEGG PATHWAY	gga04933	1	90	0.34341	0.480357	JUN	http://www.genome.jp/kegg-bin/show_pathway?gga04933/gga:424673%09red
Phosphatidylinositol signaling system	KEGG PATHWAY	gga04070	1	91	0.346444	0.480357	CALML4	http://www.genome.jp/kegg-bin/show_pathway?gga04070/gga:427515%09red
Melanogenesis	KEGG PATHWAY	gga04916	1	91	0.346444	0.480357	CALML4	http://www.genome.jp/kegg-bin/show_pathway?gga04916/gga:427515%09red
Glycerophospholipid metabolism	KEGG PATHWAY	gga00564	1	94	0.355464	0.480357	CHKA	http://www.genome.jp/kegg-bin/show_pathway?gga00564/gga:423112%09red
Oocyte meiosis	KEGG PATHWAY	gga04114	1	99	0.370224	0.487136	CALML4	http://www.genome.jp/kegg-bin/show_pathway?gga04114/gga:427515%09red
Vascular smooth muscle contraction	KEGG PATHWAY	gga04270	1	117	0.420638	0.507851	CALML4	http://www.genome.jp/kegg-bin/show_pathway?gga04270/gga:427515%09red
Autophagy - animal	KEGG PATHWAY	gga04140	1	117	0.420638	0.507851	HMGB1	http://www.genome.jp/kegg-bin/show_pathway?gga04140/gga:395724%09red
Apelin signaling pathway	KEGG PATHWAY	gga04371	1	119	0.425986	0.507851	CALML4	http://www.genome.jp/kegg-bin/show_pathway?gga04371/gga:427515%09red
Cell adhesion molecules (CAMs)	KEGG PATHWAY	gga04514	1	122	0.433918	0.507851	CD99	http://www.genome.jp/kegg-bin/show_pathway?gga04514/gga:418662%09red
Apoptosis	KEGG PATHWAY	gga04210	1	127	0.446896	0.507851	JUN	http://www.genome.jp/kegg-bin/show_pathway?gga04210/gga:424673%09red
Adrenergic signaling in cardiomyocytes	KEGG PATHWAY	gga04261	1	128	0.449456	0.507851	CALML4	http://www.genome.jp/kegg-bin/show_pathway?gga04261/gga:427515%09red
Necroptosis	KEGG PATHWAY	gga04217	1	131	0.457066	0.507851	HMGB1	http://www.genome.jp/kegg-bin/show_pathway?gga04217/gga:395724%09red
Wnt signaling pathway	KEGG PATHWAY	gga04310	1	141	0.481687	0.523573	JUN	http://www.genome.jp/kegg-bin/show_pathway?gga04310/gga:424673%09red
Calcium signaling pathway	KEGG PATHWAY	gga04020	1	180	0.567579	0.603808	CALML4	http://www.genome.jp/kegg-bin/show_pathway?gga04020/gga:427515%09red
Regulation of actin cytoskeleton	KEGG PATHWAY	gga04810	1	190	0.587229	0.611697	TMSB4X	http://www.genome.jp/kegg-bin/show_pathway?gga04810/gga:408047%09red
Endocytosis	KEGG PATHWAY	gga04144	1	228	0.654153	0.667503	CLTA	http://www.genome.jp/kegg-bin/show_pathway?gga04144/gga:427284%09red
Metabolic pathways	KEGG PATHWAY	gga01100	4	1290	0.852966	0.852966	MSMO1|PANK3|CHKA|HMGCR	http://www.genome.jp/kegg-bin/show_pathway?gga01100/gga:416170%09red/gga:422423%09red/gga:395145%09red/gga:423112%09red

## Sheet: Supplementary Table 5
Annotation analysis for MFGE8, MARCKS, HMGN1, HMGN2 by KOBAS and Uniport databases.
##gga	Gallus gallus (chicken)
##Method: ID mapping (gene_symbol)
##Summary:	3 succeed, 1 fail
#Query	Gene ID|Gene name|Hyperlink
MFGE8	gga:415494|MFGE8|http://www.genome.jp/dbget-bin/www_bget?gga:415494
MARCKS	gga:396473|MARCKS|http://www.genome.jp/dbget-bin/www_bget?gga:396473
HMGN1	gga:395999|HMGN1|http://www.genome.jp/dbget-bin/www_bget?gga:395999
HMGN2	None
--------------------
////
Query:	MFGE8
Gene:	gga:415494	MFGE8
Entrez Gene ID:	415494
Pathway:	Metabolism of proteins	Reactome	R-GGA-392499
	Post-translational protein modification	Reactome	R-GGA-597592
	Regulation of Insulin-like Growth Factor (IGF) transport and uptake by Insulin-like Growth Factor Binding Proteins (IGFBPs)	Reactome	R-GGA-381426
	Post-translational protein phosphorylation	Reactome	R-GGA-8957275
GO:	phosphatidylserine binding	Gene Ontology	GO:0001786
	integrin binding	Gene Ontology	GO:0005178
	calcium ion binding	Gene Ontology	GO:0005509
	extracellular space	Gene Ontology	GO:0005615
	phagocytosis, recognition	Gene Ontology	GO:0006910
	phagocytosis, engulfment	Gene Ontology	GO:0006911
	phosphatidylethanolamine binding	Gene Ontology	GO:0008429
	external side of plasma membrane	Gene Ontology	GO:0009897
	extrinsic component of plasma membrane	Gene Ontology	GO:0019897
	apoptotic cell clearance	Gene Ontology	GO:0043277
	positive regulation of phagocytosis	Gene Ontology	GO:0050766
GOslim:	extracellular region	Gene Ontology Slim	GO:0005576
	extracellular space	Gene Ontology Slim	GO:0005615
	extracellular matrix	Gene Ontology Slim	GO:0031012
////
Query:	MARCKS
Gene:	gga:396473	MARCKS
Entrez Gene ID:	396473
GO:	actin binding	Gene Ontology	GO:0003779
	protein kinase C binding	Gene Ontology	GO:0005080
	calmodulin binding	Gene Ontology	GO:0005516
	cytoplasm	Gene Ontology	GO:0005737
	centrosome	Gene Ontology	GO:0005813
	cytoskeleton	Gene Ontology	GO:0005856
	plasma membrane	Gene Ontology	GO:0005886
	cell cortex	Gene Ontology	GO:0005938
	actin filament organization	Gene Ontology	GO:0007015
	central nervous system development	Gene Ontology	GO:0007417
	membrane	Gene Ontology	GO:0016020
	actin filament bundle	Gene Ontology	GO:0032432
	germinal vesicle	Gene Ontology	GO:0042585
	identical protein binding	Gene Ontology	GO:0042802
	actin filament binding	Gene Ontology	GO:0051015
	actin filament bundle assembly	Gene Ontology	GO:0051017
	actin crosslink formation	Gene Ontology	GO:0051764
GOslim:	intracellular	Gene Ontology Slim	GO:0005622
	cytoplasm	Gene Ontology Slim	GO:0005737
	cytoskeleton	Gene Ontology Slim	GO:0005856
	organelle	Gene Ontology Slim	GO:0043226
////
Query:	HMGN1
Gene:	gga:395999	HMGN1
Entrez Gene ID:	395999
GO:	pyrimidine dimer repair by nucleotide-excision repair	Gene Ontology	GO:0000720
	chromatin	Gene Ontology	GO:0000785
	nucleus	Gene Ontology	GO:0005634
	nucleoplasm	Gene Ontology	GO:0005654
	transcription-coupled nucleotide-excision repair	Gene Ontology	GO:0006283
	chromatin organization	Gene Ontology	GO:0006325
	regulation of transcription by RNA polymerase II	Gene Ontology	GO:0006357
	response to UV-B	Gene Ontology	GO:0010224
	response to UV-C	Gene Ontology	GO:0010225
	nucleosomal DNA binding	Gene Ontology	GO:0031492
	regulation of development, heterochronic	Gene Ontology	GO:0040034
	post-embryonic camera-type eye morphogenesis	Gene Ontology	GO:0048597
	regulation of epithelial cell proliferation	Gene Ontology	GO:0050678
	positive regulation of NAD+ ADP-ribosyltransferase activity	Gene Ontology	GO:1901666
////
Query:	HMGN2
GENE PRODUCT DB	GENE PRODUCT ID	SYMBOL	QUALIFIER	GO TERM	GO NAME	ECO ID	GO EVIDENCE CODE	REFERENCE	WITH/FROM	TAXON ID	ASSIGNED BY	ANNOTATION EXTENSION	GO ASPECT
UniProtKB	P02314	HMGN2	is_active_in	GO:0005634	nucleus	ECO:0000318	IBA	PMID:21873635	MGI:MGI:2138069|MGI:MGI:96120|MGI:MGI:96136|PANTHER:PTN000557317|UniProtKB:P05114|UniProtKB:P05204|UniProtKB:Q15651	9031	GO_Central		C
UniProtKB	P02314	HMGN2	involved_in	GO:0006325	chromatin organization	ECO:0000318	IBA	PMID:21873635	MGI:MGI:96120|PANTHER:PTN000557317	9031	GO_Central		P
UniProtKB	P02314	HMGN2	enables	GO:0003682	chromatin binding	ECO:0000318	IBA	PMID:21873635	MGI:MGI:2138069|MGI:MGI:96120|PANTHER:PTN000557317	9031	GO_Central		F
UniProtKB	P02314	HMGN2	located_in	GO:0000785	chromatin	ECO:0000256	IEA	GO_REF:0000002	InterPro:IPR000079	9031	InterPro		C
UniProtKB	P02314	HMGN2	located_in	GO:0005634	nucleus	ECO:0000256	IEA	GO_REF:0000002	InterPro:IPR000079	9031	InterPro		C
UniProtKB	P02314	HMGN2	enables	GO:0031492	nucleosomal DNA binding	ECO:0000256	IEA	GO_REF:0000002	InterPro:IPR000079	9031	InterPro		F
UniProtKB	P02314	HMGN2	located_in	GO:0005634	nucleus	ECO:0000323	IEA	GO_REF:0000043	UniProtKB-KW:KW-0539	9031	UniProt		C
UniProtKB	P02314	HMGN2	enables	GO:0003677	DNA binding	ECO:0000323	IEA	GO_REF:0000043	UniProtKB-KW:KW-0238	9031	UniProt		F
UniProtKB	P02314	HMGN2	located_in	GO:0005634	nucleus	ECO:0000323	IEA	GO_REF:0000044	UniProtKB-SubCell:SL-0191	9031	UniProt		C
