# Supplementary material for: Camostat mesilate inhibits pro-inflammatory cytokine secretion and improves cell viability by regulating MFGE8 and HMGN1 in lipopolysaccharide-stimulated DF-1 chicken embryo fibroblasts
Source: PeerJ. 2021 Aug 26;9:e12053. doi: 10.7717/peerj.12053 (PMC8403478; doi:10.7717/peerj.12053)
Supplement: Supplemental Information 5 [file peerj-09-12053-s005.zip]

Archive with 14 entries (12 files):
- raw data/
- raw data/CCK8.xlsx
- raw data/cell apoptsosis/
- raw data/cell apoptsosis/control.tif
- raw data/cell apoptsosis/LPS+CM+si-HMGN1#2.tif
- raw data/cell apoptsosis/LPS+CM+si-MFGE8#1.tif
- raw data/cell apoptsosis/LPS+CM+si-NC.tif
- raw data/cell apoptsosis/LPS+CM.tif
- raw data/cell apoptsosis/LPS.tif
- raw data/gene expression-qPCR.xlsx
- raw data/HMGN1expression following CM treatment.xlsx
- raw data/IL-6 concentration.xlsx
- raw data/Interference efficiency-qPCR.xlsx
- raw data/TNF-a concentration.xlsx
