# Supplementary material for: Camostat mesilate inhibits pro-inflammatory cytokine secretion and improves cell viability by regulating MFGE8 and HMGN1 in lipopolysaccharide-stimulated DF-1 chicken embryo fibroblasts
Source: PeerJ. 2021 Aug 26;9:e12053. doi: 10.7717/peerj.12053 (PMC8403478; doi:10.7717/peerj.12053)
Supplement: Supplemental Information 5 [file peerj-09-12053-s005.zip › raw data/CCK8.xlsx]

## Sheet: analysis report 
Experiment parameter
Cell line	DF-1
cell/well	5000
Culture system	96-well plate，100 μl/well

## Sheet: LPS treatment
CCK8(OD450)
Different concentrations of LPS treatment	0ug/ml	0.01ug/ml	0.1ug/ml	1ug/ml	10ug/ml	Black
	0.9903	1.0221	0.9846	0.8798	0.6564	0.062
	0.9988	0.9778	0.9574	0.8516	0.7125	0.0413
	1.0591	0.9812	0.9652	0.8169	0.6369	0.0468
	1.01607	0.9937	0.969067	0.849433	0.6686	0.0500333
After correction	0ug/ml	0.01ug/ml	0.1ug/ml	1ug/ml	10ug/ml
	0.940267	0.972067	0.934567	0.829767	0.606367
	0.948767	0.927767	0.907367	0.801567	0.662467
	1.00907	0.931167	0.915167	0.766867	0.586867
	0.966033
cytoactive	0ug/ml	0.01ug/ml	0.1ug/ml	1ug/ml	10ug/ml
	97.3327	100.625	96.7427	85.8942	62.7687
	98.2126	96.0388	93.9271	82.9751	68.576
	104.455	96.3907	94.7345	79.383	60.7501
	100	97.6847	95.1347	82.7508	64.0316

## Sheet: CM treatment
CCK8(OD450)
Different concentrations of LPS treatment								After correction
0H	control	LPS	LPS+CM(5μM)	LPS+CM(10μM)	LPS+CM(20μM)	Black		0H	control	LPS	LPS+CM(5μM)	LPS+CM(10μM)	LPS+CM(20μM)
	0.2987	0.3121	0.2984	0.3561	0.2985	0.0524			0.254467	0.267867	0.254167	0.311867	0.254267
	0.3326	0.3524	0.3325	0.3168	0.3264	0.0387			0.288367	0.308167	0.288267	0.272567	0.282167
	0.3541	0.2874	0.3069	0.3698	0.3169	0.0416			0.309867	0.243167	0.262667	0.325567	0.272667
average value	0.328467	0.3173	0.3126	0.347567	0.313933	0.0442333			0.284233	0.273067	0.268367	0.303333	0.2697
24H	control	LPS	LPS+CM(5μM)	LPS+CM(10μM)	LPS+CM(20μM)	Black		24H	control	LPS	LPS+CM(5μM)	LPS+CM(10μM)	LPS+CM(20μM)
	0.6985	0.4857	0.4564	0.5136	0.6123	0.0541			0.6519	0.4391	0.4098	0.467	0.5657
	0.7541	0.5134	0.512	0.5468	0.5987	0.0421			0.7075	0.4668	0.4654	0.5002	0.5521
	0.7132	0.4671	0.4938	0.5521	0.6013	0.0436			0.6666	0.4205	0.4472	0.5055	0.5547
average value	0.721933	0.488733	0.4874	0.5375	0.6041	0.0466			0.675333	0.442133	0.4408	0.4909	0.5575
48H	control	LPS	LPS+CM(5μM)	LPS+CM(10μM)	LPS+CM(20μM)	Black		48H	control	LPS	LPS+CM(5μM)	LPS+CM(10μM)	LPS+CM(20μM)
	1.2254	0.7142	0.8985	0.8852	0.9724	0.0298			1.1866	0.6754	0.8597	0.8464	0.9336
	1.1569	0.7685	0.7645	0.8516	1.0125	0.0421			1.1181	0.7297	0.7257	0.8128	0.9737
	1.2541	0.7954	0.8126	0.9169	1.0524	0.0445			1.2153	0.7566	0.7738	0.8781	1.0136
average value	1.21213	0.759367	0.8252	0.884567	1.01243	0.0388			1.17333	0.720567	0.7864	0.845767	0.973633
72H	control	LPS	LPS+CM(5μM)	LPS+CM(10μM)	LPS+CM(20μM)	Black		72H	control	LPS	LPS+CM(5μM)	LPS+CM(10μM)	LPS+CM(20μM)
	1.3698	0.9135	0.9524	0.9985	1.3251	0.0546			1.32523	0.868933	0.907833	0.953933	1.28053
	1.4569	0.8564	0.9132	1.0325	1.2487	0.0419			1.41233	0.811833	0.868633	0.987933	1.20413
	1.4321	0.9268	0.8971	1.0652	1.2698	0.0372			1.38753	0.882233	0.852533	1.02063	1.22523
average value	1.4196	0.8989	0.9209	1.03207	1.2812	0.0445667			1.37503	0.854333	0.876333	0.9875	1.23663
		control	LPS	LPS+CM(5μM)	LPS+CM(10μM)	LPS+CM(20μM)
	0H	0.284233	0.273067	0.268367	0.303333	0.2697
	24H	0.675333	0.442133	0.4408	0.4909	0.5575
	48H	1.17333	0.720567	0.7864	0.845767	0.973633
	72H	1.37503	0.854333	0.876333	0.9875	1.23663

## Sheet: gene knockdown
CCK8(OD450)
Different concentrations of LPS treatment									After correction
0H	control	LPS	LPS+CM	LPS+CM+si-NC	LPS+CM+si-MFGE8	LPS+CM+si-HMGN1	Black		0H	control	LPS	LPS+CM	LPS+CM+si-NC	LPS+CM+si-MFGE8	LPS+CM+si-HMGN1
	0.2985	0.32	0.3061	0.3651	0.3061	0.2748	0.0329			0.268333	0.289833	0.275933	0.334933	0.275933	0.244633
	0.3417	0.2614	0.2409	0.3248	0.3347	0.3356	0.0241			0.311533	0.231233	0.210733	0.294633	0.304533	0.305433
	0.3631	0.2947	0.3547	0.2792	0.3249	0.3569	0.0335			0.332933	0.264533	0.324533	0.249033	0.294733	0.326733
average value	0.334433	0.292033	0.300567	0.323033	0.3219	0.322433	0.0301667			0.304267	0.261867	0.2704	0.292867	0.291733	0.292267
24H	control	LPS	LPS+CM	LPS+CM+si-NC	LPS+CM+si-MFGE8	LPS+CM+si-HMGN1	Black		24H	control	LPS	LPS+CM	LPS+CM+si-NC	LPS+CM+si-MFGE8	LPS+CM+si-HMGN1
	0.7162	0.498	0.668	0.6266	0.5279	0.5987	0.0287			0.681833	0.463633	0.633633	0.592233	0.493533	0.564333
	0.6533	0.4264	0.625	0.6907	0.5539	0.6354	0.0415			0.618933	0.392033	0.590633	0.656333	0.519533	0.601033
	0.7313	0.4787	0.7063	0.6161	0.4766	0.6784	0.0329			0.696933	0.444333	0.671933	0.581733	0.442233	0.644033
average value	0.700267	0.4677	0.666433	0.644467	0.519467	0.6375	0.0343667			0.6659	0.433333	0.632067	0.6101	0.4851	0.603133
48H	control	LPS	LPS+CM	LPS+CM+si-NC	LPS+CM+si-MFGE8	LPS+CM+si-HMGN1	Black		48H	control	LPS	LPS+CM	LPS+CM+si-NC	LPS+CM+si-MFGE8	LPS+CM+si-HMGN1
	1.2985	0.7684	1.0236	1.0377	0.8574	0.9971	0.0319			1.26943	0.739333	0.994533	1.00863	0.828333	0.968033
	1.1765	0.7241	1.1354	0.9732	0.8351	1.0882	0.0307			1.14743	0.695033	1.10633	0.944133	0.806033	1.05913
	1.2138	0.8324	1.0857	1.0702	0.7687	1.0791	0.0246			1.18473	0.803333	1.05663	1.04113	0.739633	1.05003
average value	1.2296	0.774967	1.08157	1.02703	0.8204	1.0548	0.0290667			1.20053	0.7459	1.0525	0.997967	0.791333	1.02573
72H	control	LPS	LPS+CM	LPS+CM+si-NC	LPS+CM+si-MFGE8	LPS+CM+si-HMGN1	Black		72H	control	LPS	LPS+CM	LPS+CM+si-NC	LPS+CM+si-MFGE8	LPS+CM+si-HMGN1
	1.4215	0.8571	1.1235	1.3016	0.9528	1.3588	0.0498			1.38243	0.818033	1.08443	1.26253	0.913733	1.31973
	1.4987	0.7762	1.2658	1.2415	1.1256	1.2304	0.0316			1.45963	0.737133	1.22673	1.20243	1.08653	1.19133
	1.3874	0.8954	1.2974	1.2039	1.0698	1.3021	0.0358			1.34833	0.856333	1.25833	1.16483	1.03073	1.26303
average value	1.43587	0.8429	1.2289	1.249	1.0494	1.2971	0.0390667
			control	LPS	LPS+CM	LPS+CM+si-NC	LPS+CM+si-MFGE8	LPS+CM+si-HMGN1
		0H	0.304267	0.261867	0.2704	0.292867	0.291733	0.292267
		24H	0.6659	0.433333	0.632067	0.6101	0.4851	0.603133
		48H	1.20053	0.7459	1.0525	0.997967	0.791333	1.02573
		72H	1.34833	0.856333	1.25833	1.16483	1.03073	1.26303
