# Supplementary material for: Camostat mesilate inhibits pro-inflammatory cytokine secretion and improves cell viability by regulating MFGE8 and HMGN1 in lipopolysaccharide-stimulated DF-1 chicken embryo fibroblasts
Source: PeerJ. 2021 Aug 26;9:e12053. doi: 10.7717/peerj.12053 (PMC8403478; doi:10.7717/peerj.12053)
Supplement: Supplemental Information 5 [file peerj-09-12053-s005.zip › raw data/gene expression-qPCR.xlsx]

## Sheet:  original data 
Sample	Group	Gene	GAPDH Ct	Gene Ct
RY10201	DF-1	MFGE8	19.38	23.56
			19.87	23.88
			19.65	23.91
RY10202	DF-1+LPS		20.13	24.75
			19.87	24.65
			19.95	25.01
RY10203	DF-1+LPS+EINECS		19.68	23.84
			19.34	23.62
			19.62	24.11
RY10204	DF-1	MARCKS	19.38	25.71
			19.87	25.84
			19.65	25.67
RY10205	DF-1+LPS		20.13	26.23
			19.87	25.71
			19.95	26.09
RY10206	DF-1+LPS+EINECS		19.68	25.91
			19.34	25.43
			19.62	25.97
RY10207	DF-1	HMGN1	19.38	24.38
			19.87	24.69
			19.65	24.37
RY10208	DF-1+LPS		20.13	24.68
			19.87	24.3
			19.95	24.61
RY10209	DF-1+LPS+EINECS		19.68	25.32
			19.34	24.91
			19.62	24.87
RY10210	DF-1	HMGN2	19.38	26.25
			19.87	26.34
			19.65	26.51
RY10211	DF-1+LPS		20.13	26.45
			19.87	26.28
			19.95	26.14
RY10212	DF-1+LPS+EINECS		19.68	26.13
			19.34	25.87
			19.62	25.91
RY10213	DF-1	Ptf1a	19.38	26.38
			19.87	26.71
			19.65	26.51
RY10214	DF-1+LPS		20.13	26.94
			19.87	27.09
			19.95	26.94
RY10215	DF-1+LPS+EINECS		19.68	26.33
			19.34	26.51
			19.62	26.24
RY10216	DF-1	MIST1	19.38	28.74
			19.87	28.51
			19.65	28.82
RY10217	DF-1+LPS		20.13	30.13
			19.87	29.97
			19.95	30.29
RY10218	DF-1+LPS+EINECS		19.68	29.21
			19.34	29.36
			19.62	29.41

## Sheet: detection result
														MFGE8
Sample	Gene	CT	ΔCT		ΔΔCT	RQ（2-ΔΔCT）	CT Mean							Number of families	1
DF-1	GAPDH	19.38												Number of comparisons per family	3
		19.87												Alpha	0.05
		19.65
	MFGE8	23.56	4.18	4.15	0.03	0.97942	1.00264							Tukey's multiple comparisons test	Mean Diff.	95.00% CI of diff.	Significant?	Summary	Adjusted P Value
		23.88	4.01		-0.14	1.10191
		23.91	4.26		0.11	0.926588								Untreated vs. LPS	0.3692	0.1285 to 0.6099	Yes	**	0.0079	A-B
DF-1+LPS	GAPDH	20.13												Untreated vs. LPS+CM	0.1036	-0.137 to 0.3443	No	ns	0.4351	A-C
		19.87												LPS vs. LPS+CM	-0.2655	-0.5062 to -0.02488	Yes	*	0.034	B-C
		19.95
	MFGE8	24.75	4.62		0.47	0.721965	0.633442
		24.65	4.78		0.63	0.646176								Test details	Mean 1	Mean 2	Mean Diff.	SE of diff.	n1	n2	q	DF
		25.01	5.06		0.91	0.532185
DF-1+LPS+EINECS	GAPDH	19.68												Untreated vs. LPS	1.003	0.6334	0.3692	0.07844	3	3	6.656	6
		19.34												Untreated vs. LPS+CM	1.003	0.899	0.1036	0.07844	3	3	1.869	6
		19.62												LPS vs. LPS+CM	0.6334	0.899	-0.2655	0.07844	3	3	4.788	6
	MFGE8	23.84	4.16		0.01	0.993092	0.898988
		23.62	4.28		0.13	0.913831
		24.11	4.49		0.34	0.790041
Sample	Gene	CT	ΔCT		ΔΔCT	RQ（2-ΔΔCT）	CT Mean
DF-1	GAPDH	19.38												MARCKS
		19.87												Number of families	1
		19.65												Number of comparisons per family	3
	MARCKS	25.71	6.33	6.10667	0.223333	0.856584	1.00595							Alpha	0.05
		25.84	5.97		-0.136667	1.09936
		25.67	6.02		-0.0866667	1.06191								Tukey's multiple comparisons test	Mean Diff.	95.00% CI of diff.	Significant?	Summary	Adjusted P Value
DF-1+LPS	GAPDH	20.13
		19.87												Untreated vs. LPS	-0.05565	-0.3423 to 0.231	No	ns	0.8274	A-B
		19.95												Untreated vs. LPS+CM	0.08113	-0.2055 to 0.3677	No	ns	0.6779	A-C
	MARCKS	26.23	6.1		-0.00666667	1.00463	1.06161							LPS vs. LPS+CM	0.1368	-0.1498 to 0.4234	No	ns	0.3704	B-C
		25.71	5.84		-0.266667	1.20303
		26.09	6.14		0.0333333	0.97716
DF-1+LPS+EINECS	GAPDH	19.68												Test details	Mean 1	Mean 2	Mean Diff.	SE of diff.	n1	n2	q	DF
		19.34
		19.62												Untreated vs. LPS	1.006	1.062	-0.05565	0.09341	3	3	0.8426	6
	MARCKS	25.91	6.23		0.123333	0.918064	0.924825							Untreated vs. LPS+CM	1.006	0.9248	0.08113	0.09341	3	3	1.228	6
		25.43	6.09		-0.0166667	1.01162								LPS vs. LPS+CM	1.062	0.9248	0.1368	0.09341	3	3	2.071	6
		25.97	6.35		0.243333	0.844791
Sample	Gene	CT	ΔCT		ΔΔCT	RQ（2-ΔΔCT）	CT Mean							HMGN1
DF-1	GAPDH	19.38												Number of families	1
		19.87												Number of comparisons per family	3
		19.65												Alpha	0.05
	HMGN1	24.38	5	4.84667	0.153333	0.899171	1.0032
		24.69	4.82		-0.0266667	1.01866								Holm-Sidak's multiple comparisons test	Mean Diff.	Significant?	Summary	Adjusted P Value
		24.37	4.72		-0.126667	1.09177
DF-1+LPS	GAPDH	20.13												Untreated vs. LPS	-0.2306	Yes	*	0.0273	A-B
		19.87												Untreated vs. LPS+CM	0.3569	Yes	**	0.0083	A-C
		19.95												LPS vs. LPS+CM	0.5875	Yes	***	0.0009	B-C
	HMGN1	24.68	4.55		-0.296667	1.2283	1.23376
		24.3	4.43		-0.416667	1.33484
		24.61	4.66		-0.186667	1.13813								Test details	Mean 1	Mean 2	Mean Diff.	SE of diff.	n1	n2	t	DF
DF-1+LPS+EINECS	GAPDH	19.68
		19.34												Untreated vs. LPS	1.003	1.234	-0.2306	0.07945	3	3	2.902	6
		19.62												Untreated vs. LPS+CM	1.003	0.6463	0.3569	0.07945	3	3	4.493	6
	HMGN1	25.32	5.64		0.793333	0.577009	0.646272							LPS vs. LPS+CM	1.234	0.6463	0.5875	0.07945	3	3	7.395	6
		24.91	5.57		0.723333	0.605696
		24.87	5.25		0.403333	0.756109
Sample	Gene	CT	ΔCT		ΔΔCT	RQ（2-ΔΔCT）	CT Mean							HMGN2
DF-1	GAPDH	19.38												Number of families	1
		19.87												Number of comparisons per family	3
		19.65												Alpha	0.05
	HMGN2	26.25	6.87	6.73333	0.136667	0.909618	1.0086
		26.34	6.47		-0.263333	1.20025								Tukey's multiple comparisons test	Mean Diff.	95.00% CI of diff.	Significant?	Summary	Adjusted P Value
		26.51	6.86		0.126667	0.915945
DF-1+LPS	GAPDH	20.13												Untreated vs. LPS	-0.3382	-0.6606 to -0.01572	Yes	*	0.0416	A-B
		19.87												Untreated vs. LPS+CM	-0.2341	-0.5565 to 0.08835	No	ns	0.1445	A-C
		19.95												LPS vs. LPS+CM	0.1041	-0.2184 to 0.4265	No	ns	0.6089	B-C
	HMGN2	26.45	6.32		-0.413333	1.33176	1.34677
		26.28	6.41		-0.323333	1.25122
		26.14	6.19		-0.543333	1.45734								Test details	Mean 1	Mean 2	Mean Diff.	SE of diff.	n1	n2	q	DF
DF-1+LPS+EINECS	GAPDH	19.68
		19.34												Untreated vs. LPS	1.009	1.347	-0.3382	0.1051	3	3	4.551	6
		19.62												Untreated vs. LPS+CM	1.009	1.243	-0.2341	0.1051	3	3	3.15	6
	HMGN2	26.13	6.45		-0.283333	1.217	1.2427							LPS vs. LPS+CM	1.347	1.243	0.1041	0.1051	3	3	1.4	6
		25.87	6.53		-0.203333	1.15136
		25.91	6.29		-0.443333	1.35974
Sample	Gene	CT	ΔCT		ΔΔCT	RQ（2-ΔΔCT）	CT Mean
DF-1	GAPDH	19.38												Ptf1a
		19.87												Number of families	1
		19.65												Number of comparisons per family	3
	Ptf1a	26.38	7	6.9	0.1	0.933033	1.0012							Alpha	0.05
		26.71	6.84		-0.06	1.04247
		26.51	6.86		-0.04	1.02811								Tukey's multiple comparisons test	Mean Diff.	95.00% CI of diff.	Significant?	Summary	Adjusted P Value
DF-1+LPS	GAPDH	20.13
		19.87												Untreated vs. LPS	0.06622	-0.3089 to 0.4413	No	ns	0.8544	A-B
		19.95												Untreated vs. LPS+CM	-0.07637	-0.4515 to 0.2988	No	ns	0.8126	A-C
	Ptf1a	26.94	6.81		-0.09	1.06437	0.934988							LPS vs. LPS+CM	-0.1426	-0.5177 to 0.2325	No	ns	0.513	B-C
		27.09	7.22		0.32	0.80107
		26.94	6.99		0.09	0.939523
DF-1+LPS+EINECS	GAPDH	19.68												Test details	Mean 1	Mean 2	Mean Diff.	SE of diff.	n1	n2	q	DF
		19.34
		19.62												Untreated vs. LPS	1.001	0.935	0.06622	0.1223	3	3	0.766	6
	Ptf1a	26.33	6.65		-0.25	1.18921	1.07757							Untreated vs. LPS+CM	1.001	1.078	-0.07637	0.1223	3	3	0.8834	6
		26.51	7.17		0.27	0.82932								LPS vs. LPS+CM	0.935	1.078	-0.1426	0.1223	3	3	1.649	6
		26.24	6.62		-0.28	1.21419
Sample	Gene	CT	ΔCT		ΔΔCT	RQ（2-ΔΔCT）	CT Mean
DF-1	GAPDH	19.38												MIST1
		19.87												Number of families	1
		19.65												Number of comparisons per family	3
	MIST1	28.74	9.36	9.05667	0.303333	0.810378	1.02322							Alpha	0.05
		28.51	8.64		-0.416667	1.33484
		28.82	9.17		0.113333	0.92445								Tukey's multiple comparisons test	Mean Diff.	95.00% CI of diff.	Significant?	Summary	Adjusted P Value
DF-1+LPS	GAPDH	20.13
		19.87												Untreated vs. LPS	0.5512	0.1172 to 0.9852	Yes	*	0.0188	A-B
		19.95												Untreated vs. LPS+CM	0.4117	-0.02232 to 0.8456	No	ns	0.0608	A-C
	MIST1	30.13	10		0.943333	0.52003	0.472027							LPS vs. LPS+CM	-0.1395	-0.5735 to 0.2944	No	ns	0.611	B-C
		29.97	10.1		1.04333	0.485205
		30.29	10.34		1.28333	0.410845
DF-1+LPS+EINECS	GAPDH	19.68												Test details	Mean 1	Mean 2	Mean Diff.	SE of diff.	n1	n2	q	DF
		19.34
		19.62												Untreated vs. LPS	1.023	0.472	0.5512	0.1414	3	3	5.511	6
	MIST1	29.21	9.53		0.473333	0.720298	0.611561							Untreated vs. LPS+CM	1.023	0.6116	0.4117	0.1414	3	3	4.116	6
		29.36	10.02		0.963333	0.512871								LPS vs. LPS+CM	0.472	0.6116	-0.1395	0.1414	3	3	1.395	6
		29.41	9.79		0.733333	0.601513
