# Supplementary material for: Camostat mesilate inhibits pro-inflammatory cytokine secretion and improves cell viability by regulating MFGE8 and HMGN1 in lipopolysaccharide-stimulated DF-1 chicken embryo fibroblasts
Source: PeerJ. 2021 Aug 26;9:e12053. doi: 10.7717/peerj.12053 (PMC8403478; doi:10.7717/peerj.12053)
Supplement: Supplemental Information 5 [file peerj-09-12053-s005.zip › raw data/HMGN1expression following CM treatment.xlsx]

## Sheet: original data 
Sample	Group	Gene	CT
RY20371	DF-1	GAPDH	20.13
			20.06
			20.48
RY20372		HMGN1	25.57
			25.34
			25.89
RY20373	DF-1+CM	GAPDH	19.85
			20.13
			20.26
RY20374		HMGN1	25.67
			26.09
			26.02

## Sheet: detection result 
Sample	Gene	CT	ΔCT		ΔΔCT	RQ（2-ΔΔCT）	CT Mean
DF-1	GAPDH	20.13
		20.06
		20.48
	HMGN1	25.57	5.44	5.37667	0.0633333	0.95705	1.00117
		25.34	5.28		-0.0966667	1.0693
		25.89	5.41		0.0333333	0.97716
DF-1+CM	GAPDH	19.85
		20.13
		20.26
	HMGN1	25.67	5.82		0.443333	0.735433	0.723173
		26.09	5.96		0.583333	0.66742
		26.02	5.76		0.383333	0.766664
