# Supplementary material for: Camostat mesilate inhibits pro-inflammatory cytokine secretion and improves cell viability by regulating MFGE8 and HMGN1 in lipopolysaccharide-stimulated DF-1 chicken embryo fibroblasts
Source: PeerJ. 2021 Aug 26;9:e12053. doi: 10.7717/peerj.12053 (PMC8403478; doi:10.7717/peerj.12053)
Supplement: Supplemental Information 5 [file peerj-09-12053-s005.zip › raw data/IL-6 concentration.xlsx]

## Sheet: LPS treatment
ELISA(OD450nm)
Concentration (ng/L)	OD value	Correction
40	2.0983	2.0965
20	1.1562	1.1544
10	0.7047	0.7029
5	0.329	0.3272
2.5	0.1564	0.1546
1.25	0.1028	0.101
0.63	0.0671	0.0653
0	0.0018	0
0μg/ml	0.01μg/ml	0.1ug/ml	1μg/ml	10μg/ml
0.2851	0.2831	0.4069	0.7436	1.7025
0.1828	0.2065	0.4938	0.7587	1.8832
0.2797	0.2631	0.4767	0.6521	1.6569
Correction
0μg/ml	0.01μg/ml	0.1ug/ml	1μg/ml	10μg/ml
0.2833	0.2813	0.4051	0.7418	1.7007
0.181	0.2047	0.492	0.7569	1.8814
0.2779	0.2613	0.4749	0.6503	1.6551
(OD-0.069)/0.0519
4.12909	4.09056	6.47592	12.9634	31.4393
2.158	2.61464	8.15029	13.2543	34.921
4.02505	3.7052	7.82081	11.2004	30.5607
3.43738	3.47013	7.48234	12.4727	32.307

## Sheet: CM treatment
ELISA(OD450nm)
Concentration (ng/L)	OD value	Correction
40	2.1591	2.155
20	1.2384	1.2343
10	0.7542	0.7501
5	0.4128	0.4087
2.5	0.2017	0.1976
1.25	0.1325	0.1284
0.63	0.0876	0.0835
0	0.0041	0
control	LPS	LPS+CM(5μM)	LPS+CM(10μM)	LPS+CM(20μM)
0.2458	1.6326	1.5921	1.2526	0.7531
0.3513	1.9074	1.7156	1.3487	0.8719
0.3012	1.8862	1.8859	1.2241	0.9347
Correction
control	LPS	LPS+CM(5μM)	LPS+CM(10μM)	LPS+CM(20μM)
0.2417	1.6285	1.588	1.2485	0.749
0.3472	1.9033	1.7115	1.3446	0.8678
0.2971	1.8821	1.8818	1.22	0.9306
(OD-0.1112)/0.0526
2.48099	28.846	28.076	21.6217	12.1255
4.48669	34.0703	30.424	23.4487	14.384
3.53422	33.6673	33.6616	21.0798	15.5779
3.50063	32.1946	30.7205	22.0501	14.0292

## Sheet: gene knockdown
ELISA(OD450nm)
Concentration (ng/L)	OD value	Correction
40	2.0654	2.0639
20	1.0981	1.0966
10	0.6728	0.6713
5	0.4197	0.4182
2.5	0.2379	0.2364
1.25	0.1253	0.1238
0.63	0.0327	0.0312
0	0.0015	0
control	LPS	LPS+CM	LPS+CM+si-NC	LPS+CM+si-MFGE8	LPS+CM+si-HMGN1
0.2341	1.8548	0.7754	0.8154	1.4025	0.7685
0.3174	1.7234	0.8102	0.6841	1.3832	0.9421
0.2569	1.9567	0.8416	0.8879	1.5569	0.7985
Correction
control	LPS	LPS+CM	LPS+CM+si-NC	LPS+CM+si-MFGE8	LPS+CM+si-HMGN1
0.2326	1.8533	0.7739	0.8139	1.401	0.767
0.3159	1.7219	0.8087	0.6826	1.3817	0.9406
0.2554	1.9552	0.8401	0.8864	1.5554	0.797
(OD-0.0982)/0.0498
2.6988	35.243	13.5683	14.3715	26.1606	13.4297
4.37149	32.6044	14.2671	11.7349	25.7731	16.9157
3.15663	37.2892	14.8976	15.8273	29.261	14.0321
3.40897	35.0455	14.2443	13.9779	27.0649	14.7925
