# Supplementary material for: Camostat mesilate inhibits pro-inflammatory cytokine secretion and improves cell viability by regulating MFGE8 and HMGN1 in lipopolysaccharide-stimulated DF-1 chicken embryo fibroblasts
Source: PeerJ. 2021 Aug 26;9:e12053. doi: 10.7717/peerj.12053 (PMC8403478; doi:10.7717/peerj.12053)
Supplement: Supplemental Information 5 [file peerj-09-12053-s005.zip › raw data/Interference efficiency-qPCR.xlsx]

## Sheet: original data
Samples	Cell line	Groups	CT(GAPDH)	CT(MFGE8)
RY10219	DF-1	si-NC	20.13	24.56
			20.46	24.71
			20.35	24.38
RY10220		si-MFGE8#1	19.38	24.87
			19.76	24.91
			19.52	24.76
RY10221		si-MFGE8#2	19.65	24.39
			19.38	23.87
			19.54	23.91
Samples	Cell line	Groups	CT(GAPDH)	CT(HMGN1)
RY10222	DF-1	si-NC	20.13	26.38
			20.46	26.22
			20.35	26.42
RY10223		si-HMGN1#1	19.68	26.52
			19.23	26.19
			19.54	26.04
RY10224		si-HMGN1#2	19.98	26.96
			20.23	27.13
			20.09	27.29

## Sheet: detection result 
Cell line	Group	CT(GAPDH)	CT(MFGE8)	ΔCT		ΔΔCT	RQ（2-ΔΔCT）	CT Mean
DF-1	si-NC	20.13	24.56	4.43	4.23667	0.193333	0.874583	1.00647
		20.46	24.71	4.25		0.0133333	0.990801
		20.35	24.38	4.03		-0.206667	1.15402
	si-MFGE8#1	19.38	24.87	5.49		1.25333	0.419478	0.483094
		19.76	24.91	5.15		0.913333	0.530957
		19.52	24.76	5.24		1.00333	0.498846
	si-MFGE8#2	19.65	24.39	4.74		0.503333	0.705475	0.818718
		19.38	23.87	4.49		0.253333	0.838956
		19.54	23.91	4.37		0.133333	0.911722
Cell line	Group	CT(GAPDH)	CT(HMGN1)	ΔCT		ΔΔCT	RQ（2-ΔΔCT）	CT Mean
DF-1	si-NC	20.13	26.38	6.25	6.02667	0.223333	0.856584	1.01001
		20.46	26.22	5.76		-0.266667	1.20303
		20.35	26.42	6.07		0.0433333	0.97041
	si-HMGN1#1	19.68	26.52	6.84		0.813333	0.569066	0.604337
		19.23	26.19	6.96		0.933333	0.523647
		19.54	26.04	6.5		0.473333	0.720298
	si-HMGN1#2	19.98	26.96	6.98		0.953333	0.516438	0.501906
		20.23	27.13	6.9		0.873333	0.545884
		20.09	27.29	7.2		1.17333	0.443396
						Number of families	1
						Number of comparisons per family	2
						Alpha	0.05
						Dunnett's multiple comparisons test	Mean Diff.	95.00% CI of diff.	Significant?	Summary	Adjusted P Value	A-?
						si-NC vs. si-MFGE8#1	0.5234	0.2747 to 0.772	Yes	**	0.0017	B	si-MFGE8#1
						si-NC vs. si-MFGE8#2	0.1878	-0.06089 to 0.4364	No	ns	0.1254	C	si-MFGE8#2
						Test details	Mean 1	Mean 2	Mean Diff.	SE of diff.	n1	n2	q	DF
						si-NC vs. si-MFGE8#1	1.006	0.4831	0.5234	0.08685	3	3	6.026	6
						si-NC vs. si-MFGE8#2	1.006	0.8187	0.1878	0.08685	3	3	2.162	6
						Number of families	1
						Number of comparisons per family	2
						Alpha	0.05
						Dunnett's multiple comparisons test	Mean Diff.	95.00% CI of diff.	Significant?	Summary	Adjusted P Value	A-?
						si-NC vs. si-HMGN1#1	0.4057	0.1207 to 0.6906	Yes	*	0.0116	B	si-HMGN1#1
						si-NC vs. si-HMGN1#2	0.5081	0.2232 to 0.793	Yes	**	0.004	C	si-HMGN1#2
						Test details	Mean 1	Mean 2	Mean Diff.	SE of diff.	n1	n2	q	DF
						si-NC vs. si-HMGN1#1	1.01	0.6043	0.4057	0.09952	3	3	4.076	6
						si-NC vs. si-HMGN1#2	1.01	0.5019	0.5081	0.09952	3	3	5.106	6
