# Supplementary material for: Camostat mesilate inhibits pro-inflammatory cytokine secretion and improves cell viability by regulating MFGE8 and HMGN1 in lipopolysaccharide-stimulated DF-1 chicken embryo fibroblasts
Source: PeerJ. 2021 Aug 26;9:e12053. doi: 10.7717/peerj.12053 (PMC8403478; doi:10.7717/peerj.12053)
Supplement: Supplemental Information 5 [file peerj-09-12053-s005.zip › raw data/TNF-a concentration.xlsx]

## Sheet: LPS treatment
ELISA(OD450nm)
concentration ng/L	light absorption value	Calibration of absorbance value
160	1.6128	1.5915
80	0.8574	0.8361
40	0.5269	0.5056
20	0.2387	0.2174
10	0.1534	0.1321
5	0.1123	0.091
2.5	0.0524	0.0311
0	0.0213	0
0μg/ml	0.01μg/ml	0.1ug/ml	1μg/ml	10μg/ml
0.3435	0.3352	0.3558	0.6021	1.0512
0.2874	0.3018	0.3606	0.6654	1.0169
0.3136	0.3716	0.3954	0.5984	1.0932
Calibration of absorbance value
0μg/ml	0.01μg/ml	0.1ug/ml	1μg/ml	10μg/ml
0.3222	0.3139	0.3345	0.5808	1.0299
0.2661	0.2805	0.3393	0.6441	0.9956
0.2923	0.3503	0.3741	0.5771	1.0719
(OD-0.0415)/0.0098
28.6429	27.7959	29.898	55.0306	100.857
22.9184	24.3878	30.3878	61.4898	97.3571
25.5918	31.5102	33.9388	54.6531	105.143
25.7177	27.898	31.4082	57.0578	101.119

## Sheet: CM treatment
ELISA(OD450nm)
concentration ng/L	light absorption value
160	1.6089	1.5881
80	0.8267	0.8059
40	0.5327	0.5119
20	0.2416	0.2208
10	0.1585	0.1377
5	0.1038	0.083
2.5	0.0621	0.0413
0	0.0208	0
control	LPS	LPS+CM(5μM)	LPS+CM(10μM)	LPS+CM(20μM)
0.2857	1.0169	0.9826	0.7874	0.607
0.3213	1.0562	0.9398	0.8349	0.5974
0.3154	1.0031	0.9671	0.7652	0.5651
Calibration of absorbance value
control	LPS	LPS+CM(5μM)	LPS+CM(10μM)	LPS+CM(20μM)
0.2649	0.9961	0.9618	0.7666	0.5862
0.3005	1.0354	0.919	0.8141	0.5766
0.2946	0.9823	0.9463	0.7444	0.5443
(OD-0.0435)/0.0097
22.8247	98.2062	94.6701	74.5464	55.9485
26.4948	102.258	90.2577	79.4433	54.9588
25.8866	96.7835	93.0722	72.2577	51.6289
25.0687	99.0825	92.6667	75.4158	54.1787

## Sheet: gene knockdown
ELISA(OD450nm)
concentration ng/L	light absorption value	Calibration of absorbance value
160	1.6059	1.5872
80	0.8342	0.8155
40	0.5241	0.5054
20	0.2219	0.2032
10	0.1603	0.1416
5	0.0985	0.0798
2.5	0.0524	0.0337
0	0.0187	0
control	LPS	LPS+CM	LPS+CM+si-NC	LPS+CM+si-MFGE8	LPS+CM+si-HMGN1
0.2685	1.1541	0.6326	0.6474	0.9567	0.7102
0.3125	1.1026	0.5598	0.5941	0.8754	0.6213
0.2574	1.0961	0.6171	0.6622	1.0687	0.6654
Calibration of absorbance value
control	LPS	LPS+CM	LPS+CM+si-NC	LPS+CM+si-MFGE8	LPS+CM+si-HMGN1
0.2498	1.1354	0.6139	0.6287	0.938	0.6915
0.2938	1.0839	0.5411	0.5754	0.8567	0.6026
0.2387	1.0774	0.5984	0.6435	1.05	0.6467
(OD-0.038)/0.0098
21.6122	111.98	58.7653	60.2755	91.8367	66.6837
26.102	106.724	51.3367	54.8367	83.5408	57.6122
20.4796	106.061	57.1837	61.7857	103.265	62.1122
22.7313	108.255	55.7619	58.966	92.881	62.1361
